# Supplementary material for: Crosstalk between mucosal microbiota, host gene expression, and sociomedical factors in the progression of colorectal cancer
Source: Sci Rep. 2022 Aug 4;12:13447. doi: 10.1038/s41598-022-17823-7 (PMC9352898; doi:10.1038/s41598-022-17823-7)
Supplement: Supplementary file 2 — Supplementary Table S4. [file 41598_2022_17823_MOESM2_ESM.xlsx]

## Sheet: Phylum
Kingdom	Phylum	HRA01	HRA03	HRA05	HRA06	HRA09	HRA14	HRA16	HRA17	HRA19	HRA24	ACRC01	ACRC03	ACRC05	ACRC06	ACRC07	ACRC08	ACRC09	ACRC10	ACRC12	ACRC13	ACRC14	ACRC15	ACRC17	NC02	NC03	NC05	NC06	NC07	NC08	NC11	NC12
Archaea	__Euryarchaeota	3	72	0	0	0	0	0	19	0	0	0	0	0	0	0	0	33	2	0	0	0	0	0	47	0	0	0	0	0	0	0
Bacteria	__	0	0	0	0	0	0	0	0	0	0	0	0	0	0	0	0	0	0	0	0	0	0	0	0	0	0	0	532	0	0	0
Bacteria	__Actinobacteria	392	240	30	77	52	80	72	278	6441	19	410	8	214	127	161	21	244	330	184	75	17	35	36	2241	184	400	224	1479	559	248	220
Bacteria	__Bacteroidetes	357	7023	4657	5968	14843	8359	10176	5557	12641	635	17526	15028	13609	1177	3170	22013	10427	2167	19602	1609	20145	20764	1420	21790	26522	4890	23528	146	11893	7872	2575
Bacteria	__Chlamydiae	0	0	0	0	0	0	0	0	0	7	0	0	0	0	0	0	0	0	0	0	0	0	0	0	0	0	0	0	0	0	39
Bacteria	__Chloroflexi	0	0	0	0	0	0	0	149	0	0	0	0	0	0	0	0	0	0	0	0	0	0	0	0	0	0	0	137	0	0	0
Bacteria	__Cyanobacteria	0	0	0	0	0	0	0	0	0	38	9	0	75	0	0	0	0	27	0	0	0	0	0	0	0	0	0	195	0	26	0
Bacteria	__Deferribacteres	0	0	0	0	0	0	0	0	0	0	0	0	0	0	0	0	0	0	0	0	0	0	0	76	0	0	0	0	0	0	0
Bacteria	__Deinococcus-Thermus	0	0	0	0	0	0	0	0	0	0	0	0	0	0	0	0	0	0	0	0	0	0	0	0	0	0	0	0	0	0	0
Bacteria	__Firmicutes	10279	10860	3936	3241	3473	6294	8751	19980	10307	812	8504	263	8889	2364	3347	9219	17268	8952	11303	10071	5093	5490	1192	9555	13343	3788	14639	21	4315	20148	3314
Bacteria	__Fusobacteria	71	128	461	18216	10728	15888	2735	17	28	5	4671	6927	586	722	32479	82	1223	1887	91	0	4854	3392	18634	0	76	3024	0	2471	1872	60	9926
Bacteria	__Gemmatimonadetes	0	0	0	0	0	0	0	0	0	0	0	0	0	0	0	0	0	0	0	0	0	0	0	0	0	0	0	0	0	0	0
Bacteria	__Lentisphaerae	0	16	0	0	0	0	0	0	0	0	0	0	0	0	0	0	0	0	0	0	0	0	0	41	0	0	0	0	0	0	0
Bacteria	__Planctomycetes	0	0	0	0	0	0	0	0	0	0	0	0	0	0	0	0	0	0	0	0	0	0	0	0	0	0	0	0	0	0	0
Bacteria	__Proteobacteria	20059	9663	27325	884	1901	7445	8937	2187	683	474	1180	9542	6058	28638	810	422	2124	13480	1835	26938	2413	12718	4505	3957	1274	978	7859	23838	17187	2676	9839
Bacteria	__Spirochaetes	0	0	0	0	0	0	0	6	0	31250	0	0	0	0	0	0	0	0	0	0	0	0	0	0	0	14705	0	0	0	0	0
Bacteria	__Synergistetes	0	1003	119	0	0	0	0	0	0	11	0	0	0	0	0	1	138	23	158	0	12	0	0	488	0	0	0	0	0	0	0
Bacteria	__Tenericutes	0	0	0	0	0	0	0	0	0	0	0	0	0	0	0	0	171	0	25	0	0	0	0	0	0	0	0	0	0	0	0
Bacteria	__Verrucomicrobia	0	1532	0	0	0	0	323	0	0	0	0	0	0	0	0	18	809	2498	1611	0	0	0	0	0	0	0	0	0	0	0	0
__	__	76	79	29	0	7	37	212	237	16	92	21	13	62	46	17	0	508	579	28	22	1	40	7	223	3	18	4	60	24	9	123

## Sheet: Class
Kingdom	Phylum	Class	HRA01	HRA03	HRA05	HRA06	HRA09	HRA14	HRA16	HRA17	HRA19	HRA24	ACRC01	ACRC03	ACRC05	ACRC06	ACRC07	ACRC08	ACRC09	ACRC10	ACRC12	ACRC13	ACRC14	ACRC15	ACRC17	NC02	NC03	NC05	NC06	NC07	NC08	NC11	NC12
Archaea	__Euryarchaeota	__Methanobacteria	3	50	0	0	0	0	0	19	0	0	0	0	0	0	0	0	33	2	0	0	0	0	0	0	0	0	0	0	0	0	0
Archaea	__Euryarchaeota	__Methanomicrobia	0	0	0	0	0	0	0	0	0	0	0	0	0	0	0	0	0	0	0	0	0	0	0	0	0	0	0	0	0	0	0
Archaea	__Euryarchaeota	__Thermoplasmata	0	22	0	0	0	0	0	0	0	0	0	0	0	0	0	0	0	0	0	0	0	0	0	47	0	0	0	0	0	0	0
Bacteria	__	__	0	0	0	0	0	0	0	0	0	0	0	0	0	0	0	0	0	0	0	0	0	0	0	0	0	0	0	532	0	0	0
Bacteria	__Actinobacteria	__Actinobacteria	392	84	30	28	52	53	23	275	6254	19	333	8	61	127	119	0	0	330	162	75	16	22	36	1959	169	324	224	1460	559	232	220
Bacteria	__Actinobacteria	__Coriobacteriia	0	156	0	49	0	27	49	3	187	0	77	0	153	0	42	21	244	0	22	0	1	13	0	282	15	76	0	19	0	16	0
Bacteria	__Bacteroidetes	__Bacteroidia	322	7023	4508	5957	14837	8344	9919	5532	12537	590	17403	15017	13382	1177	3170	22013	10427	2167	19585	1609	20136	18008	1312	21042	26504	4879	23466	144	11472	7826	2522
Bacteria	__Bacteroidetes	__Flavobacteriia	35	0	149	11	6	15	257	13	104	45	123	11	227	0	0	0	0	0	17	0	9	2756	108	744	18	11	62	2	421	46	53
Bacteria	__Bacteroidetes	__Sphingobacteriia	0	0	0	0	0	0	0	12	0	0	0	0	0	0	0	0	0	0	0	0	0	0	0	4	0	0	0	0	0	0	0
Bacteria	__Chlamydiae	__Chlamydiia	0	0	0	0	0	0	0	0	0	7	0	0	0	0	0	0	0	0	0	0	0	0	0	0	0	0	0	0	0	0	39
Bacteria	__Chloroflexi	__Anaerolineae	0	0	0	0	0	0	0	149	0	0	0	0	0	0	0	0	0	0	0	0	0	0	0	0	0	0	0	0	0	0	0
Bacteria	__Chloroflexi	__Thermomicrobia	0	0	0	0	0	0	0	0	0	0	0	0	0	0	0	0	0	0	0	0	0	0	0	0	0	0	0	137	0	0	0
Bacteria	__Cyanobacteria	__	0	0	0	0	0	0	0	0	0	38	9	0	75	0	0	0	0	27	0	0	0	0	0	0	0	0	0	195	0	26	0
Bacteria	__Deferribacteres	__Deferribacteres	0	0	0	0	0	0	0	0	0	0	0	0	0	0	0	0	0	0	0	0	0	0	0	76	0	0	0	0	0	0	0
Bacteria	__Deinococcus-Thermus	__Deinococci	0	0	0	0	0	0	0	0	0	0	0	0	0	0	0	0	0	0	0	0	0	0	0	0	0	0	0	0	0	0	0
Bacteria	__Firmicutes	__Bacilli	8	188	0	231	134	1864	740	648	302	183	85	24	830	974	246	41	126	1963	228	9537	920	640	101	299	88	396	235	21	136	151	1943
Bacteria	__Firmicutes	__Clostridia	5426	8234	3505	2204	3228	4173	4295	16197	9309	345	7862	171	7017	313	2691	9139	14397	6252	10744	504	2269	4269	866	8196	9467	2284	11690	0	3361	5651	1122
Bacteria	__Firmicutes	__Erysipelotrichia	4845	1106	131	0	104	0	284	853	315	164	159	0	3	198	256	31	1434	67	79	0	55	315	30	329	520	508	880	0	633	651	95
Bacteria	__Firmicutes	__Negativicutes	0	1329	297	427	0	257	3432	2282	381	65	365	68	1039	772	154	2	1311	659	37	30	1660	153	133	731	3254	600	1834	0	40	13695	154
Bacteria	__Firmicutes	__Tissierellia	0	3	3	379	7	0	0	0	0	55	33	0	0	107	0	6	0	11	215	0	189	113	62	0	14	0	0	0	145	0	0
Bacteria	__Fusobacteria	__Fusobacteriia	71	128	461	18216	10728	15888	2735	17	28	5	4671	6927	586	722	32479	82	1223	1887	91	0	4854	3392	18634	0	76	3024	0	2471	1872	60	9926
Bacteria	__Gemmatimonadetes	__Gemmatimonadetes	0	0	0	0	0	0	0	0	0	0	0	0	0	0	0	0	0	0	0	0	0	0	0	0	0	0	0	0	0	0	0
Bacteria	__Lentisphaerae	__Lentisphaeria	0	16	0	0	0	0	0	0	0	0	0	0	0	0	0	0	0	0	0	0	0	0	0	41	0	0	0	0	0	0	0
Bacteria	__Planctomycetes	__Phycisphaerae	0	0	0	0	0	0	0	0	0	0	0	0	0	0	0	0	0	0	0	0	0	0	0	0	0	0	0	0	0	0	0
Bacteria	__Proteobacteria	__Alphaproteobacteria	604	36	200	0	0	196	10	0	0	189	136	0	0	6	0	0	326	167	42	58	0	142	10	341	0	0	129	41	33	0	125
Bacteria	__Proteobacteria	__Betaproteobacteria	288	7412	116	98	0	285	2799	57	112	164	133	3	352	23	0	1	204	646	298	2728	26	38	240	1719	708	661	2579	275	2940	1362	200
Bacteria	__Proteobacteria	__Deltaproteobacteria	0	534	216	0	0	1314	144	20	0	67	0	0	253	0	168	308	320	0	680	0	164	50	0	121	254	39	307	0	83	0	0
Bacteria	__Proteobacteria	__Epsilonproteobacteria	0	0	0	679	3	62	0	9	83	0	420	3401	101	0	169	5	0	557	0	0	138	146	0	56	0	0	0	0	0	0	0
Bacteria	__Proteobacteria	__Gammaproteobacteria	19167	1681	26793	107	1898	5588	5984	2101	488	54	491	6138	5352	28609	461	108	1274	12110	815	24152	2085	12342	4255	1720	312	278	4844	23522	14131	1314	9514
Bacteria	__Proteobacteria	__Oligoflexia	0	0	0	0	0	0	0	0	0	0	0	0	0	0	12	0	0	0	0	0	0	0	0	0	0	0	0	0	0	0	0
Bacteria	__Spirochaetes	__Spirochaetia	0	0	0	0	0	0	0	6	0	31250	0	0	0	0	0	0	0	0	0	0	0	0	0	0	0	14705	0	0	0	0	0
Bacteria	__Synergistetes	__Synergistia	0	1003	119	0	0	0	0	0	0	11	0	0	0	0	0	1	138	23	158	0	12	0	0	488	0	0	0	0	0	0	0
Bacteria	__Tenericutes	__Mollicutes	0	0	0	0	0	0	0	0	0	0	0	0	0	0	0	0	171	0	25	0	0	0	0	0	0	0	0	0	0	0	0
Bacteria	__Verrucomicrobia	__Verrucomicrobiae	0	1532	0	0	0	0	323	0	0	0	0	0	0	0	0	18	809	2498	1611	0	0	0	0	0	0	0	0	0	0	0	0
__	__	__	76	79	29	0	7	37	212	237	16	92	21	13	62	46	17	0	508	579	28	22	1	40	7	223	3	18	4	60	24	9	123

## Sheet: Order
Kingdom	Phylum	Class	Order	HRA01	HRA03	HRA05	HRA06	HRA09	HRA14	HRA16	HRA17	HRA19	HRA24	ACRC01	ACRC03	ACRC05	ACRC06	ACRC07	ACRC08	ACRC09	ACRC10	ACRC12	ACRC13	ACRC14	ACRC15	ACRC17	NC02	NC03	NC05	NC06	NC07	NC08	NC11	NC12
Archaea	__Euryarchaeota	__Methanobacteria	__Methanobacteriales	3	50	0	0	0	0	0	19	0	0	0	0	0	0	0	0	33	2	0	0	0	0	0	0	0	0	0	0	0	0	0
Archaea	__Euryarchaeota	__Methanomicrobia	__Methanosarcinales	0	0	0	0	0	0	0	0	0	0	0	0	0	0	0	0	0	0	0	0	0	0	0	0	0	0	0	0	0	0	0
Archaea	__Euryarchaeota	__Thermoplasmata	__Methanomassiliicoccales	0	22	0	0	0	0	0	0	0	0	0	0	0	0	0	0	0	0	0	0	0	0	0	47	0	0	0	0	0	0	0
Bacteria	__	__	__Haloplasmatales	0	0	0	0	0	0	0	0	0	0	0	0	0	0	0	0	0	0	0	0	0	0	0	0	0	0	0	532	0	0	0
Bacteria	__Actinobacteria	__Actinobacteria	__Actinomycetales	0	0	0	0	0	8	0	1	6	0	0	0	11	0	113	0	0	0	0	0	0	0	15	0	0	0	32	0	0	0	113
Bacteria	__Actinobacteria	__Actinobacteria	__Bifidobacteriales	132	0	0	0	0	0	0	274	6239	0	333	0	50	124	0	0	0	269	51	0	16	0	0	1923	127	308	160	0	559	221	0
Bacteria	__Actinobacteria	__Actinobacteria	__Corynebacteriales	42	84	30	27	48	45	0	0	2	0	0	6	0	3	6	0	0	48	111	75	0	22	3	0	42	0	27	102	0	8	89
Bacteria	__Actinobacteria	__Actinobacteria	__Kineosporiales	0	0	0	0	0	0	0	0	0	0	0	0	0	0	0	0	0	0	0	0	0	0	0	0	0	0	0	0	0	0	0
Bacteria	__Actinobacteria	__Actinobacteria	__Micrococcales	215	0	0	1	0	0	23	0	0	4	0	2	0	0	0	0	0	13	0	0	0	0	18	36	0	16	5	1343	0	3	18
Bacteria	__Actinobacteria	__Actinobacteria	__Propionibacteriales	3	0	0	0	4	0	0	0	7	15	0	0	0	0	0	0	0	0	0	0	0	0	0	0	0	0	0	15	0	0	0
Bacteria	__Actinobacteria	__Coriobacteriia	__Coriobacteriales	0	136	0	49	0	27	49	3	172	0	77	0	153	0	42	18	139	0	22	0	1	13	0	282	4	76	0	19	0	16	0
Bacteria	__Actinobacteria	__Coriobacteriia	__Eggerthellales	0	20	0	0	0	0	0	0	15	0	0	0	0	0	0	3	105	0	0	0	0	0	0	0	11	0	0	0	0	0	0
Bacteria	__Bacteroidetes	__Bacteroidia	__Bacteroidales	322	7023	4508	5957	14837	8344	9919	5529	12537	590	17403	15017	13382	1177	3170	22013	10427	2167	19585	1609	20136	18008	1312	21042	26504	4879	23466	144	11472	7826	2522
Bacteria	__Bacteroidetes	__Bacteroidia	__Marinilabiliales	0	0	0	0	0	0	0	3	0	0	0	0	0	0	0	0	0	0	0	0	0	0	0	0	0	0	0	0	0	0	0
Bacteria	__Bacteroidetes	__Flavobacteriia	__Flavobacteriales	35	0	149	11	6	15	257	13	104	45	123	11	227	0	0	0	0	0	17	0	9	2756	108	744	18	11	62	2	421	46	53
Bacteria	__Bacteroidetes	__Sphingobacteriia	__Sphingobacteriales	0	0	0	0	0	0	0	12	0	0	0	0	0	0	0	0	0	0	0	0	0	0	0	4	0	0	0	0	0	0	0
Bacteria	__Chlamydiae	__Chlamydiia	__Chlamydiales	0	0	0	0	0	0	0	0	0	0	0	0	0	0	0	0	0	0	0	0	0	0	0	0	0	0	0	0	0	0	39
Bacteria	__Chlamydiae	__Chlamydiia	__Parachlamydiales	0	0	0	0	0	0	0	0	0	7	0	0	0	0	0	0	0	0	0	0	0	0	0	0	0	0	0	0	0	0	0
Bacteria	__Chloroflexi	__Anaerolineae	__Anaerolineales	0	0	0	0	0	0	0	149	0	0	0	0	0	0	0	0	0	0	0	0	0	0	0	0	0	0	0	0	0	0	0
Bacteria	__Chloroflexi	__Thermomicrobia	__Thermomicrobiales	0	0	0	0	0	0	0	0	0	0	0	0	0	0	0	0	0	0	0	0	0	0	0	0	0	0	0	137	0	0	0
Bacteria	__Cyanobacteria	__	__Nostocales	0	0	0	0	0	0	0	0	0	0	0	0	0	0	0	0	0	0	0	0	0	0	0	0	0	0	0	0	0	0	0
Bacteria	__Cyanobacteria	__	__Oscillatoriales	0	0	0	0	0	0	0	0	0	38	9	0	75	0	0	0	0	27	0	0	0	0	0	0	0	0	0	195	0	26	0
Bacteria	__Deferribacteres	__Deferribacteres	__Deferribacterales	0	0	0	0	0	0	0	0	0	0	0	0	0	0	0	0	0	0	0	0	0	0	0	76	0	0	0	0	0	0	0
Bacteria	__Deinococcus-Thermus	__Deinococci	__Deinococcales	0	0	0	0	0	0	0	0	0	0	0	0	0	0	0	0	0	0	0	0	0	0	0	0	0	0	0	0	0	0	0
Bacteria	__Firmicutes	__Bacilli	__Bacillales	8	109	0	47	0	1523	0	0	7	39	0	18	0	723	45	41	0	807	0	0	919	571	0	168	0	0	0	0	136	0	6
Bacteria	__Firmicutes	__Bacilli	__Lactobacillales	0	79	0	184	134	341	740	648	295	144	85	6	830	251	201	0	126	1156	228	9537	1	69	101	131	88	396	235	21	0	151	1937
Bacteria	__Firmicutes	__Clostridia	__Clostridiales	5426	8234	3505	2204	3228	4173	4295	16194	9309	345	7862	171	7017	313	2691	9139	14397	6252	10744	504	2269	4269	866	8196	9467	2284	11690	0	3361	5651	1122
Bacteria	__Firmicutes	__Clostridia	__Thermoanaerobacterales	0	0	0	0	0	0	0	3	0	0	0	0	0	0	0	0	0	0	0	0	0	0	0	0	0	0	0	0	0	0	0
Bacteria	__Firmicutes	__Erysipelotrichia	__Erysipelotrichales	4845	1106	131	0	104	0	284	853	315	164	159	0	3	198	256	31	1434	67	79	0	55	315	30	329	520	508	880	0	633	651	95
Bacteria	__Firmicutes	__Negativicutes	__Acidaminococcales	0	1132	115	0	0	237	0	7	261	49	180	0	132	34	0	0	932	457	0	30	1	34	0	0	1045	535	1771	0	0	20	0
Bacteria	__Firmicutes	__Negativicutes	__Selenomonadales	0	34	0	120	0	0	3304	114	0	0	116	68	377	0	0	2	306	196	0	0	389	0	0	482	2125	0	0	0	0	13675	17
Bacteria	__Firmicutes	__Negativicutes	__Veillonellales	0	163	182	307	0	20	128	2161	120	16	69	0	530	738	154	0	73	6	37	0	1270	119	133	249	84	65	63	0	40	0	137
Bacteria	__Firmicutes	__Tissierellia	__	0	3	0	0	0	0	0	0	0	0	0	0	0	0	0	0	0	0	0	0	0	0	0	0	0	0	0	0	0	0	0
Bacteria	__Firmicutes	__Tissierellia	__Tissierellales	0	0	3	379	7	0	0	0	0	55	33	0	0	107	0	6	0	11	215	0	189	113	62	0	14	0	0	0	145	0	0
Bacteria	__Fusobacteria	__Fusobacteriia	__Fusobacteriales	71	128	461	18216	10728	15888	2735	17	28	5	4671	6927	586	722	32479	82	1223	1887	91	0	4854	3392	18634	0	76	3024	0	2471	1872	60	9926
Bacteria	__Gemmatimonadetes	__Gemmatimonadetes	__Gemmatimonadales	0	0	0	0	0	0	0	0	0	0	0	0	0	0	0	0	0	0	0	0	0	0	0	0	0	0	0	0	0	0	0
Bacteria	__Lentisphaerae	__Lentisphaeria	__Victivallales	0	16	0	0	0	0	0	0	0	0	0	0	0	0	0	0	0	0	0	0	0	0	0	41	0	0	0	0	0	0	0
Bacteria	__Planctomycetes	__Phycisphaerae	__Phycisphaerales	0	0	0	0	0	0	0	0	0	0	0	0	0	0	0	0	0	0	0	0	0	0	0	0	0	0	0	0	0	0	0
Bacteria	__Proteobacteria	__Alphaproteobacteria	__	0	0	0	0	0	0	0	0	0	0	0	0	0	0	0	0	0	0	0	0	0	0	0	0	0	0	0	0	0	0	0
Bacteria	__Proteobacteria	__Alphaproteobacteria	__Caulobacterales	125	0	0	0	0	55	10	0	0	0	95	0	0	2	0	0	0	40	8	0	0	0	0	0	0	0	0	0	0	0	25
Bacteria	__Proteobacteria	__Alphaproteobacteria	__Rhizobiales	121	36	0	0	0	0	0	0	0	0	41	0	0	0	0	0	313	0	34	58	0	0	3	54	0	0	48	0	33	0	0
Bacteria	__Proteobacteria	__Alphaproteobacteria	__Rhodobacterales	0	0	0	0	0	0	0	0	0	24	0	0	0	4	0	0	13	0	0	0	0	142	7	0	0	0	81	41	0	0	0
Bacteria	__Proteobacteria	__Alphaproteobacteria	__Rhodospirillales	165	0	57	0	0	0	0	0	0	141	0	0	0	0	0	0	0	0	0	0	0	0	0	287	0	0	0	0	0	0	100
Bacteria	__Proteobacteria	__Alphaproteobacteria	__Sphingomonadales	193	0	143	0	0	141	0	0	0	24	0	0	0	0	0	0	0	127	0	0	0	0	0	0	0	0	0	0	0	0	0
Bacteria	__Proteobacteria	__Betaproteobacteria	__Burkholderiales	288	7382	40	98	0	285	2650	57	112	164	133	0	0	23	0	1	204	596	298	2728	26	10	240	1719	708	661	2029	275	2940	1362	85
Bacteria	__Proteobacteria	__Betaproteobacteria	__Neisseriales	0	30	76	0	0	0	149	0	0	0	0	3	352	0	0	0	0	50	0	0	0	28	0	0	0	0	550	0	0	0	115
Bacteria	__Proteobacteria	__Deltaproteobacteria	__Desulfobacterales	0	0	0	0	0	0	0	0	0	0	0	0	0	0	0	0	0	0	0	0	0	0	0	0	0	0	0	0	0	0	0
Bacteria	__Proteobacteria	__Deltaproteobacteria	__Desulfovibrionales	0	534	216	0	0	1314	144	20	0	67	0	0	253	0	168	308	320	0	680	0	164	50	0	121	254	39	307	0	83	0	0
Bacteria	__Proteobacteria	__Deltaproteobacteria	__Myxococcales	0	0	0	0	0	0	0	0	0	0	0	0	0	0	0	0	0	0	0	0	0	0	0	0	0	0	0	0	0	0	0
Bacteria	__Proteobacteria	__Epsilonproteobacteria	__	0	0	0	0	0	0	0	0	83	0	0	0	0	0	0	0	0	0	0	0	0	0	0	0	0	0	0	0	0	0	0
Bacteria	__Proteobacteria	__Epsilonproteobacteria	__Campylobacterales	0	0	0	679	3	62	0	9	0	0	420	3401	101	0	169	5	0	557	0	0	138	146	0	56	0	0	0	0	0	0	0
Bacteria	__Proteobacteria	__Gammaproteobacteria	__Aeromonadales	0	0	0	0	47	31	0	15	0	2	0	102	0	0	0	0	103	0	0	0	1095	11443	0	0	0	0	51	0	0	0	0
Bacteria	__Proteobacteria	__Gammaproteobacteria	__Alteromonadales	0	0	0	0	0	0	0	0	0	0	0	0	0	0	0	0	0	1	0	0	961	0	3587	0	0	0	34	0	0	0	0
Bacteria	__Proteobacteria	__Gammaproteobacteria	__Cellvibrionales	0	0	0	0	0	0	0	0	0	0	0	0	0	0	0	0	0	0	0	0	0	0	0	0	0	0	0	0	0	0	0
Bacteria	__Proteobacteria	__Gammaproteobacteria	__Chromatiales	0	0	0	0	0	0	0	0	57	0	0	0	0	0	0	0	0	0	0	0	0	0	3	0	0	0	0	0	0	0	0
Bacteria	__Proteobacteria	__Gammaproteobacteria	__Enterobacterales	18732	839	25527	0	1571	5262	3888	1700	355	31	279	5555	63	28205	165	106	976	11678	431	23961	26	794	179	1341	149	98	2526	23105	13918	878	5515
Bacteria	__Proteobacteria	__Gammaproteobacteria	__Legionellales	0	0	42	0	0	0	0	0	0	0	0	0	0	0	0	0	0	3	0	0	0	0	0	0	0	0	0	0	0	0	0
Bacteria	__Proteobacteria	__Gammaproteobacteria	__Oceanospirillales	0	0	0	0	0	0	0	0	0	0	0	0	309	0	0	0	0	0	0	0	0	0	0	0	0	0	0	0	0	0	0
Bacteria	__Proteobacteria	__Gammaproteobacteria	__Pasteurellales	0	466	1032	0	0	103	1939	355	30	17	0	458	4731	313	0	0	40	43	0	0	0	33	75	32	10	92	2171	201	0	267	3807
Bacteria	__Proteobacteria	__Gammaproteobacteria	__Pseudomonadales	435	376	192	107	280	192	153	31	36	4	212	23	249	91	296	2	155	385	384	191	3	72	411	347	153	88	62	216	213	169	192
Bacteria	__Proteobacteria	__Gammaproteobacteria	__Xanthomonadales	0	0	0	0	0	0	4	0	10	0	0	0	0	0	0	0	0	0	0	0	0	0	0	0	0	0	0	0	0	0	0
Bacteria	__Proteobacteria	__Oligoflexia	__Bacteriovoracales	0	0	0	0	0	0	0	0	0	0	0	0	0	0	12	0	0	0	0	0	0	0	0	0	0	0	0	0	0	0	0
Bacteria	__Spirochaetes	__Spirochaetia	__Brachyspirales	0	0	0	0	0	0	0	0	0	31250	0	0	0	0	0	0	0	0	0	0	0	0	0	0	0	14705	0	0	0	0	0
Bacteria	__Spirochaetes	__Spirochaetia	__Spirochaetales	0	0	0	0	0	0	0	6	0	0	0	0	0	0	0	0	0	0	0	0	0	0	0	0	0	0	0	0	0	0	0
Bacteria	__Synergistetes	__Synergistia	__Synergistales	0	1003	119	0	0	0	0	0	0	11	0	0	0	0	0	1	138	23	158	0	12	0	0	488	0	0	0	0	0	0	0
Bacteria	__Tenericutes	__Mollicutes	__Acholeplasmatales	0	0	0	0	0	0	0	0	0	0	0	0	0	0	0	0	171	0	25	0	0	0	0	0	0	0	0	0	0	0	0
Bacteria	__Verrucomicrobia	__Verrucomicrobiae	__Verrucomicrobiales	0	1532	0	0	0	0	323	0	0	0	0	0	0	0	0	18	809	2498	1611	0	0	0	0	0	0	0	0	0	0	0	0
__	__	__	__	76	79	29	0	7	37	212	237	16	92	21	13	62	46	17	0	508	579	28	22	1	40	7	223	3	18	4	60	24	9	123

## Sheet: Family
Kingdom	Phylum	Class	Order	Family	HRA01	HRA03	HRA05	HRA06	HRA09	HRA14	HRA16	HRA17	HRA19	HRA24	ACRC01	ACRC03	ACRC05	ACRC06	ACRC07	ACRC08	ACRC09	ACRC10	ACRC12	ACRC13	ACRC14	ACRC15	ACRC17	NC02	NC03	NC05	NC06	NC07	NC08	NC11	NC12
Archaea	__Euryarchaeota	__Methanobacteria	__Methanobacteriales	__Methanobacteriaceae	3	50	0	0	0	0	0	19	0	0	0	0	0	0	0	0	33	2	0	0	0	0	0	0	0	0	0	0	0	0	0
Archaea	__Euryarchaeota	__Methanomicrobia	__Methanosarcinales	__Methanosarcinaceae	0	0	0	0	0	0	0	0	0	0	0	0	0	0	0	0	0	0	0	0	0	0	0	0	0	0	0	0	0	0	0
Archaea	__Euryarchaeota	__Thermoplasmata	__Methanomassiliicoccales	__Methanomassiliicoccaceae	0	22	0	0	0	0	0	0	0	0	0	0	0	0	0	0	0	0	0	0	0	0	0	47	0	0	0	0	0	0	0
Bacteria	__	__	__Haloplasmatales	__Haloplasmataceae	0	0	0	0	0	0	0	0	0	0	0	0	0	0	0	0	0	0	0	0	0	0	0	0	0	0	0	532	0	0	0
Bacteria	__Actinobacteria	__Actinobacteria	__Actinomycetales	__Actinomycetaceae	0	0	0	0	0	8	0	1	6	0	0	0	11	0	113	0	0	0	0	0	0	0	15	0	0	0	32	0	0	0	113
Bacteria	__Actinobacteria	__Actinobacteria	__Bifidobacteriales	__Bifidobacteriaceae	132	0	0	0	0	0	0	274	6239	0	333	0	50	124	0	0	0	269	51	0	16	0	0	1923	127	308	160	0	559	221	0
Bacteria	__Actinobacteria	__Actinobacteria	__Corynebacteriales	__	0	0	0	0	0	14	0	0	0	0	0	0	0	0	0	0	0	0	0	0	0	0	0	0	0	0	0	0	0	0	0
Bacteria	__Actinobacteria	__Actinobacteria	__Corynebacteriales	__Corynebacteriaceae	0	0	0	3	0	0	0	0	2	0	0	0	0	0	0	0	0	20	0	0	0	0	3	0	0	0	0	23	0	0	0
Bacteria	__Actinobacteria	__Actinobacteria	__Corynebacteriales	__Dietziaceae	0	0	0	0	0	0	0	0	0	0	0	0	0	0	0	0	0	0	0	0	0	0	0	0	0	0	0	23	0	0	0
Bacteria	__Actinobacteria	__Actinobacteria	__Corynebacteriales	__Mycobacteriaceae	41	0	0	0	0	0	0	0	0	0	0	0	0	0	0	0	0	0	0	0	0	0	0	0	0	0	0	0	0	0	0
Bacteria	__Actinobacteria	__Actinobacteria	__Corynebacteriales	__Nocardiaceae	1	84	30	24	48	31	0	0	0	0	0	6	0	3	6	0	0	28	111	75	0	22	0	0	42	0	27	56	0	8	89
Bacteria	__Actinobacteria	__Actinobacteria	__Kineosporiales	__Kineosporiaceae	0	0	0	0	0	0	0	0	0	0	0	0	0	0	0	0	0	0	0	0	0	0	0	0	0	0	0	0	0	0	0
Bacteria	__Actinobacteria	__Actinobacteria	__Micrococcales	__Bogoriellaceae	0	0	0	0	0	0	0	0	0	0	0	0	0	0	0	0	0	0	0	0	0	0	0	0	0	0	0	0	0	0	0
Bacteria	__Actinobacteria	__Actinobacteria	__Micrococcales	__Brevibacteriaceae	0	0	0	0	0	0	0	0	0	0	0	0	0	0	0	0	0	0	0	0	0	0	0	0	0	0	0	53	0	0	0
Bacteria	__Actinobacteria	__Actinobacteria	__Micrococcales	__Dermabacteraceae	0	0	0	0	0	0	0	0	0	0	0	0	0	0	0	0	0	0	0	0	0	0	0	0	0	0	0	338	0	0	0
Bacteria	__Actinobacteria	__Actinobacteria	__Micrococcales	__Dermacoccaceae	0	0	0	0	0	0	0	0	0	0	0	0	0	0	0	0	0	0	0	0	0	0	0	0	0	7	0	114	0	0	0
Bacteria	__Actinobacteria	__Actinobacteria	__Micrococcales	__Intrasporangiaceae	115	0	0	0	0	0	0	0	0	0	0	0	0	0	0	0	0	0	0	0	0	0	15	0	0	0	0	49	0	0	0
Bacteria	__Actinobacteria	__Actinobacteria	__Micrococcales	__Microbacteriaceae	0	0	0	1	0	0	0	0	0	0	0	2	0	0	0	0	0	13	0	0	0	0	3	0	0	0	0	0	0	0	18
Bacteria	__Actinobacteria	__Actinobacteria	__Micrococcales	__Micrococcaceae	100	0	0	0	0	0	23	0	0	4	0	0	0	0	0	0	0	0	0	0	0	0	0	36	0	9	5	789	0	3	0
Bacteria	__Actinobacteria	__Actinobacteria	__Propionibacteriales	__Propionibacteriaceae	3	0	0	0	4	0	0	0	7	15	0	0	0	0	0	0	0	0	0	0	0	0	0	0	0	0	0	15	0	0	0
Bacteria	__Actinobacteria	__Coriobacteriia	__Coriobacteriales	__Atopobiaceae	0	0	0	0	0	0	0	2	0	0	0	0	0	0	0	0	0	0	0	0	0	0	0	0	0	0	0	0	0	0	0
Bacteria	__Actinobacteria	__Coriobacteriia	__Coriobacteriales	__Coriobacteriaceae	0	136	0	49	0	27	49	1	172	0	77	0	153	0	42	18	139	0	22	0	1	13	0	282	4	76	0	19	0	16	0
Bacteria	__Actinobacteria	__Coriobacteriia	__Eggerthellales	__Eggerthellaceae	0	20	0	0	0	0	0	0	15	0	0	0	0	0	0	3	105	0	0	0	0	0	0	0	11	0	0	0	0	0	0
Bacteria	__Bacteroidetes	__Bacteroidia	__Bacteroidales	__Bacteroidaceae	161	3904	4075	271	14229	4847	5606	3408	8657	235	5344	15006	705	1177	826	4117	4184	1082	9983	891	10193	17070	1139	13336	21868	3891	13887	144	5782	5209	2420
Bacteria	__Bacteroidetes	__Bacteroidia	__Bacteroidales	__Barnesiellaceae	0	0	0	379	0	0	0	9	0	127	0	0	1	0	0	0	158	75	2959	0	0	0	0	0	270	0	0	0	0	0	0
Bacteria	__Bacteroidetes	__Bacteroidia	__Bacteroidales	__Dysgonamonadaceae	0	0	0	0	0	0	0	0	0	0	0	0	0	0	0	0	0	0	0	0	0	0	0	44	0	0	0	0	0	0	0
Bacteria	__Bacteroidetes	__Bacteroidia	__Bacteroidales	__Lentimicrobiaceae	0	0	0	0	0	0	0	0	0	42	0	0	0	0	0	0	0	0	0	0	0	0	0	0	0	0	0	0	0	0	0
Bacteria	__Bacteroidetes	__Bacteroidia	__Bacteroidales	__Muribaculaceae	0	0	0	213	0	0	0	4	0	0	0	0	0	0	0	0	0	0	0	0	0	0	0	0	0	0	26	0	0	0	0
Bacteria	__Bacteroidetes	__Bacteroidia	__Bacteroidales	__Odoribacteraceae	0	124	145	0	344	153	1	0	0	30	0	0	0	0	0	64	359	100	256	0	17	0	0	22	691	0	439	0	223	0	0
Bacteria	__Bacteroidetes	__Bacteroidia	__Bacteroidales	__Paludibacteraceae	0	0	0	0	0	0	0	31	0	0	0	0	0	0	0	0	0	0	0	0	0	0	0	0	0	0	0	0	0	0	0
Bacteria	__Bacteroidetes	__Bacteroidia	__Bacteroidales	__Porphyromonadaceae	0	271	119	0	0	342	96	0	0	0	0	0	0	0	156	78	117	174	0	0	5	642	33	75	0	0	3	0	356	0	0
Bacteria	__Bacteroidetes	__Bacteroidia	__Bacteroidales	__Prevotellaceae	0	593	0	5094	0	2790	3873	614	154	27	12059	11	11108	0	2146	17754	3421	343	205	244	9895	279	140	4751	1377	0	5816	0	3919	2566	89
Bacteria	__Bacteroidetes	__Bacteroidia	__Bacteroidales	__Rikenellaceae	47	104	72	0	0	0	195	272	776	41	0	0	418	0	0	0	1488	120	3803	0	0	13	0	207	1436	266	869	0	147	0	0
Bacteria	__Bacteroidetes	__Bacteroidia	__Bacteroidales	__Tannerellaceae	114	2027	97	0	264	212	148	1191	2950	88	0	0	1150	0	42	0	700	273	2379	474	26	4	0	2607	862	722	2426	0	1045	51	13
Bacteria	__Bacteroidetes	__Bacteroidia	__Marinilabiliales	__Marinilabiliaceae	0	0	0	0	0	0	0	3	0	0	0	0	0	0	0	0	0	0	0	0	0	0	0	0	0	0	0	0	0	0	0
Bacteria	__Bacteroidetes	__Flavobacteriia	__Flavobacteriales	__Flavobacteriaceae	35	0	149	11	6	15	257	13	104	45	123	11	227	0	0	0	0	0	17	0	9	2756	108	744	18	11	62	2	421	46	53
Bacteria	__Bacteroidetes	__Sphingobacteriia	__Sphingobacteriales	__Sphingobacteriaceae	0	0	0	0	0	0	0	12	0	0	0	0	0	0	0	0	0	0	0	0	0	0	0	4	0	0	0	0	0	0	0
Bacteria	__Chlamydiae	__Chlamydiia	__Chlamydiales	__Chlamydiaceae	0	0	0	0	0	0	0	0	0	0	0	0	0	0	0	0	0	0	0	0	0	0	0	0	0	0	0	0	0	0	39
Bacteria	__Chlamydiae	__Chlamydiia	__Parachlamydiales	__Parachlamydiaceae	0	0	0	0	0	0	0	0	0	7	0	0	0	0	0	0	0	0	0	0	0	0	0	0	0	0	0	0	0	0	0
Bacteria	__Chloroflexi	__Anaerolineae	__Anaerolineales	__Anaerolineaceae	0	0	0	0	0	0	0	149	0	0	0	0	0	0	0	0	0	0	0	0	0	0	0	0	0	0	0	0	0	0	0
Bacteria	__Chloroflexi	__Thermomicrobia	__Thermomicrobiales	__Thermomicrobiaceae	0	0	0	0	0	0	0	0	0	0	0	0	0	0	0	0	0	0	0	0	0	0	0	0	0	0	0	137	0	0	0
Bacteria	__Cyanobacteria	__	__Nostocales	__Rivulariaceae	0	0	0	0	0	0	0	0	0	0	0	0	0	0	0	0	0	0	0	0	0	0	0	0	0	0	0	0	0	0	0
Bacteria	__Cyanobacteria	__	__Oscillatoriales	__Oscillatoriaceae	0	0	0	0	0	0	0	0	0	38	9	0	75	0	0	0	0	27	0	0	0	0	0	0	0	0	0	195	0	26	0
Bacteria	__Deferribacteres	__Deferribacteres	__Deferribacterales	__Deferribacteraceae	0	0	0	0	0	0	0	0	0	0	0	0	0	0	0	0	0	0	0	0	0	0	0	76	0	0	0	0	0	0	0
Bacteria	__Deinococcus-Thermus	__Deinococci	__Deinococcales	__Deinococcaceae	0	0	0	0	0	0	0	0	0	0	0	0	0	0	0	0	0	0	0	0	0	0	0	0	0	0	0	0	0	0	0
Bacteria	__Firmicutes	__Bacilli	__Bacillales	__	0	0	0	47	0	1523	0	0	0	39	0	18	0	723	45	40	0	807	0	0	919	528	0	0	0	0	0	0	0	0	0
Bacteria	__Firmicutes	__Bacilli	__Bacillales	__Bacillaceae	8	109	0	0	0	0	0	0	0	0	0	0	0	0	0	0	0	0	0	0	0	0	0	0	0	0	0	0	0	0	0
Bacteria	__Firmicutes	__Bacilli	__Bacillales	__Paenibacillaceae	0	0	0	0	0	0	0	0	0	0	0	0	0	0	0	0	0	0	0	0	0	0	0	0	0	0	0	0	0	0	0
Bacteria	__Firmicutes	__Bacilli	__Bacillales	__Planococcaceae	0	0	0	0	0	0	0	0	0	0	0	0	0	0	0	0	0	0	0	0	0	0	0	168	0	0	0	0	0	0	0
Bacteria	__Firmicutes	__Bacilli	__Bacillales	__Sporolactobacillaceae	0	0	0	0	0	0	0	0	0	0	0	0	0	0	0	0	0	0	0	0	0	43	0	0	0	0	0	0	136	0	0
Bacteria	__Firmicutes	__Bacilli	__Bacillales	__Staphylococcaceae	0	0	0	0	0	0	0	0	7	0	0	0	0	0	0	1	0	0	0	0	0	0	0	0	0	0	0	0	0	0	6
Bacteria	__Firmicutes	__Bacilli	__Bacillales	__Thermoactinomycetaceae	0	0	0	0	0	0	0	0	0	0	0	0	0	0	0	0	0	0	0	0	0	0	0	0	0	0	0	0	0	0	0
Bacteria	__Firmicutes	__Bacilli	__Lactobacillales	__Aerococcaceae	0	0	0	0	0	0	0	0	0	0	0	0	0	0	0	0	0	0	0	0	0	0	0	6	0	0	0	21	0	0	0
Bacteria	__Firmicutes	__Bacilli	__Lactobacillales	__Carnobacteriaceae	0	0	0	0	0	28	0	2	0	0	0	0	0	120	34	0	0	881	38	0	0	0	0	0	0	0	0	0	0	0	67
Bacteria	__Firmicutes	__Bacilli	__Lactobacillales	__Enterococcaceae	0	0	0	0	134	0	0	11	171	3	0	0	104	0	0	0	0	0	106	8995	0	0	71	0	0	0	36	0	0	0	56
Bacteria	__Firmicutes	__Bacilli	__Lactobacillales	__Lactobacillaceae	0	25	0	0	0	48	0	326	26	71	7	0	29	25	0	0	85	102	50	0	0	0	0	0	45	35	50	0	0	81	0
Bacteria	__Firmicutes	__Bacilli	__Lactobacillales	__Leuconostocaceae	0	54	0	0	0	0	22	0	0	0	0	0	63	0	0	0	0	0	0	0	0	0	0	0	0	0	0	0	0	0	0
Bacteria	__Firmicutes	__Bacilli	__Lactobacillales	__Streptococcaceae	0	0	0	184	0	265	718	309	98	70	78	6	634	106	167	0	41	173	34	542	1	69	30	125	43	361	149	0	0	70	1814
Bacteria	__Firmicutes	__Clostridia	__Clostridiales	__	87	1044	122	26	71	57	0	164	48	0	650	0	82	0	120	329	1629	547	1636	0	249	48	0	408	271	155	210	0	58	0	0
Bacteria	__Firmicutes	__Clostridia	__Clostridiales	__Christensenellaceae	149	3812	0	0	0	10	0	1	0	6	165	0	0	0	110	4	2480	524	647	0	0	0	0	62	43	0	0	0	0	0	0
Bacteria	__Firmicutes	__Clostridia	__Clostridiales	__Clostridiaceae	380	486	7	250	1570	860	347	325	84	0	29	32	146	0	282	5462	439	8	530	0	445	2280	0	1238	249	445	191	0	711	2461	0
Bacteria	__Firmicutes	__Clostridia	__Clostridiales	__Clostridiales Family XII. Incertae Sedis	0	0	0	0	0	0	0	0	0	0	0	0	0	0	0	0	0	0	0	0	0	0	0	0	0	0	0	0	0	0	0
Bacteria	__Firmicutes	__Clostridia	__Clostridiales	__Clostridiales Family XIII. Incertae Sedis	0	12	0	43	133	54	0	4	0	3	0	0	14	0	0	12	239	41	144	0	0	46	0	37	132	0	0	0	0	0	0
Bacteria	__Firmicutes	__Clostridia	__Clostridiales	__Eubacteriaceae	0	1067	669	0	0	89	143	354	60	48	0	0	276	0	110	46	486	705	765	0	4	0	0	157	559	0	51	0	53	0	0
Bacteria	__Firmicutes	__Clostridia	__Clostridiales	__Gracilibacteraceae	0	51	0	0	0	0	0	10	0	0	0	0	79	0	0	0	0	63	512	0	0	0	0	0	0	0	33	0	0	0	0
Bacteria	__Firmicutes	__Clostridia	__Clostridiales	__Hungateiclostridiaceae	0	244	0	0	0	82	0	25	3	0	0	0	0	0	0	1	369	711	179	0	0	0	0	38	0	0	0	0	0	0	0
Bacteria	__Firmicutes	__Clostridia	__Clostridiales	__Lachnospiraceae	3822	688	734	1645	1295	1577	2023	8205	6791	146	5806	77	2185	165	1367	2474	2408	716	1565	26	1172	1667	680	1662	4009	940	6499	0	1338	2158	1048
Bacteria	__Firmicutes	__Clostridia	__Clostridiales	__Oscillospiraceae	384	169	590	54	55	178	146	177	18	53	249	0	291	0	50	570	1402	638	1152	0	8	30	0	82	742	120	1059	0	299	0	0
Bacteria	__Firmicutes	__Clostridia	__Clostridiales	__Peptococcaceae	0	0	0	0	0	0	0	3	0	0	0	0	0	0	0	0	76	13	0	0	0	0	0	0	0	0	0	0	0	0	0
Bacteria	__Firmicutes	__Clostridia	__Clostridiales	__Peptostreptococcaceae	0	0	198	98	0	0	463	72	64	0	2	19	0	0	262	13	339	188	112	0	181	76	0	0	39	60	9	0	0	308	74
Bacteria	__Firmicutes	__Clostridia	__Clostridiales	__Ruminococcaceae	604	661	1185	88	104	1266	1173	6838	2241	89	961	43	3944	148	334	164	2676	1435	3502	478	210	122	186	4450	3423	564	3638	0	902	724	0
Bacteria	__Firmicutes	__Clostridia	__Clostridiales	__Vallitaleaceae	0	0	0	0	0	0	0	16	0	0	0	0	0	0	56	64	1854	663	0	0	0	0	0	62	0	0	0	0	0	0	0
Bacteria	__Firmicutes	__Clostridia	__Thermoanaerobacterales	__Thermoanaerobacteraceae	0	0	0	0	0	0	0	3	0	0	0	0	0	0	0	0	0	0	0	0	0	0	0	0	0	0	0	0	0	0	0
Bacteria	__Firmicutes	__Erysipelotrichia	__Erysipelotrichales	__Erysipelotrichaceae	4845	1106	131	0	104	0	284	853	315	164	159	0	3	198	256	31	1434	67	79	0	55	315	30	329	520	508	880	0	633	651	95
Bacteria	__Firmicutes	__Negativicutes	__Acidaminococcales	__Acidaminococcaceae	0	1132	115	0	0	237	0	7	261	49	180	0	132	34	0	0	932	457	0	30	1	34	0	0	1045	535	1771	0	0	20	0
Bacteria	__Firmicutes	__Negativicutes	__Selenomonadales	__Selenomonadaceae	0	34	0	120	0	0	3304	114	0	0	116	68	377	0	0	2	306	196	0	0	389	0	0	482	2125	0	0	0	0	13675	17
Bacteria	__Firmicutes	__Negativicutes	__Veillonellales	__Veillonellaceae	0	163	182	307	0	20	128	2161	120	16	69	0	530	738	154	0	73	6	37	0	1270	119	133	249	84	65	63	0	40	0	137
Bacteria	__Firmicutes	__Tissierellia	__	__	0	3	0	0	0	0	0	0	0	0	0	0	0	0	0	0	0	0	0	0	0	0	0	0	0	0	0	0	0	0	0
Bacteria	__Firmicutes	__Tissierellia	__Tissierellales	__Peptoniphilaceae	0	0	3	379	7	0	0	0	0	55	33	0	0	107	0	6	0	11	215	0	189	113	62	0	14	0	0	0	145	0	0
Bacteria	__Fusobacteria	__Fusobacteriia	__Fusobacteriales	__Fusobacteriaceae	18	128	370	15015	10728	15888	2735	17	28	5	4600	48	397	722	32479	82	1223	0	91	0	3952	3392	9558	0	76	3009	0	2471	1872	60	9857
Bacteria	__Fusobacteria	__Fusobacteriia	__Fusobacteriales	__Leptotrichiaceae	53	0	91	3201	0	0	0	0	0	0	71	6879	189	0	0	0	0	1887	0	0	902	0	9076	0	0	15	0	0	0	0	69
Bacteria	__Gemmatimonadetes	__Gemmatimonadetes	__Gemmatimonadales	__Gemmatimonadaceae	0	0	0	0	0	0	0	0	0	0	0	0	0	0	0	0	0	0	0	0	0	0	0	0	0	0	0	0	0	0	0
Bacteria	__Lentisphaerae	__Lentisphaeria	__Victivallales	__Victivallaceae	0	16	0	0	0	0	0	0	0	0	0	0	0	0	0	0	0	0	0	0	0	0	0	41	0	0	0	0	0	0	0
Bacteria	__Planctomycetes	__Phycisphaerae	__Phycisphaerales	__Phycisphaeraceae	0	0	0	0	0	0	0	0	0	0	0	0	0	0	0	0	0	0	0	0	0	0	0	0	0	0	0	0	0	0	0
Bacteria	__Proteobacteria	__Alphaproteobacteria	__	__	0	0	0	0	0	0	0	0	0	0	0	0	0	0	0	0	0	0	0	0	0	0	0	0	0	0	0	0	0	0	0
Bacteria	__Proteobacteria	__Alphaproteobacteria	__Caulobacterales	__Caulobacteraceae	125	0	0	0	0	55	10	0	0	0	95	0	0	2	0	0	0	40	8	0	0	0	0	0	0	0	0	0	0	0	25
Bacteria	__Proteobacteria	__Alphaproteobacteria	__Rhizobiales	__Aurantimonadaceae	0	0	0	0	0	0	0	0	0	0	0	0	0	0	0	0	0	0	0	0	0	0	0	0	0	0	0	0	0	0	0
Bacteria	__Proteobacteria	__Alphaproteobacteria	__Rhizobiales	__Bradyrhizobiaceae	0	36	0	0	0	0	0	0	0	0	0	0	0	0	0	0	0	0	0	0	0	0	3	0	0	0	0	0	0	0	0
Bacteria	__Proteobacteria	__Alphaproteobacteria	__Rhizobiales	__Brucellaceae	0	0	0	0	0	0	0	0	0	0	0	0	0	0	0	0	0	0	0	0	0	0	0	0	0	0	0	0	0	0	0
Bacteria	__Proteobacteria	__Alphaproteobacteria	__Rhizobiales	__Methylobacteriaceae	0	0	0	0	0	0	0	0	0	0	41	0	0	0	0	0	313	0	34	58	0	0	0	0	0	0	48	0	33	0	0
Bacteria	__Proteobacteria	__Alphaproteobacteria	__Rhizobiales	__Phyllobacteriaceae	121	0	0	0	0	0	0	0	0	0	0	0	0	0	0	0	0	0	0	0	0	0	0	0	0	0	0	0	0	0	0
Bacteria	__Proteobacteria	__Alphaproteobacteria	__Rhizobiales	__Rhizobiaceae	0	0	0	0	0	0	0	0	0	0	0	0	0	0	0	0	0	0	0	0	0	0	0	0	0	0	0	0	0	0	0
Bacteria	__Proteobacteria	__Alphaproteobacteria	__Rhizobiales	__Rhodobiaceae	0	0	0	0	0	0	0	0	0	0	0	0	0	0	0	0	0	0	0	0	0	0	0	54	0	0	0	0	0	0	0
Bacteria	__Proteobacteria	__Alphaproteobacteria	__Rhodobacterales	__Rhodobacteraceae	0	0	0	0	0	0	0	0	0	24	0	0	0	4	0	0	13	0	0	0	0	142	7	0	0	0	81	41	0	0	0
Bacteria	__Proteobacteria	__Alphaproteobacteria	__Rhodospirillales	__Acetobacteraceae	165	0	0	0	0	0	0	0	0	141	0	0	0	0	0	0	0	0	0	0	0	0	0	0	0	0	0	0	0	0	100
Bacteria	__Proteobacteria	__Alphaproteobacteria	__Rhodospirillales	__Rhodospirillaceae	0	0	57	0	0	0	0	0	0	0	0	0	0	0	0	0	0	0	0	0	0	0	0	287	0	0	0	0	0	0	0
Bacteria	__Proteobacteria	__Alphaproteobacteria	__Sphingomonadales	__Erythrobacteraceae	193	0	0	0	0	0	0	0	0	0	0	0	0	0	0	0	0	94	0	0	0	0	0	0	0	0	0	0	0	0	0
Bacteria	__Proteobacteria	__Alphaproteobacteria	__Sphingomonadales	__Sphingomonadaceae	0	0	143	0	0	141	0	0	0	24	0	0	0	0	0	0	0	33	0	0	0	0	0	0	0	0	0	0	0	0	0
Bacteria	__Proteobacteria	__Betaproteobacteria	__Burkholderiales	__	0	0	0	0	0	0	0	0	71	22	0	0	0	0	0	0	0	0	0	0	0	0	77	0	0	0	0	0	0	0	0
Bacteria	__Proteobacteria	__Betaproteobacteria	__Burkholderiales	__Burkholderiaceae	70	0	24	0	0	74	145	0	0	0	133	0	0	23	0	1	0	73	0	0	0	0	0	265	33	75	14	0	0	5	51
Bacteria	__Proteobacteria	__Betaproteobacteria	__Burkholderiales	__Comamonadaceae	218	7183	16	98	0	0	25	0	0	0	0	0	0	0	0	0	93	212	0	73	0	0	125	911	27	0	81	0	2156	0	34
Bacteria	__Proteobacteria	__Betaproteobacteria	__Burkholderiales	__Oxalobacteraceae	0	0	0	0	0	0	0	0	0	0	0	0	0	0	0	0	0	0	5	0	0	10	38	0	3	0	0	0	0	0	0
Bacteria	__Proteobacteria	__Betaproteobacteria	__Burkholderiales	__Sutterellaceae	0	199	0	0	0	211	2480	57	41	142	0	0	0	0	0	0	111	311	293	2655	26	0	0	543	645	586	1934	275	784	1357	0
Bacteria	__Proteobacteria	__Betaproteobacteria	__Neisseriales	__Neisseriaceae	0	30	76	0	0	0	149	0	0	0	0	3	352	0	0	0	0	50	0	0	0	28	0	0	0	0	550	0	0	0	115
Bacteria	__Proteobacteria	__Deltaproteobacteria	__Desulfobacterales	__Desulfobacteraceae	0	0	0	0	0	0	0	0	0	0	0	0	0	0	0	0	0	0	0	0	0	0	0	0	0	0	0	0	0	0	0
Bacteria	__Proteobacteria	__Deltaproteobacteria	__Desulfovibrionales	__Desulfomicrobiaceae	0	0	0	0	0	0	0	0	0	0	0	0	0	0	0	0	0	0	0	0	0	0	0	0	0	0	0	0	0	0	0
Bacteria	__Proteobacteria	__Deltaproteobacteria	__Desulfovibrionales	__Desulfovibrionaceae	0	534	216	0	0	1314	144	20	0	67	0	0	253	0	168	308	320	0	680	0	164	50	0	121	254	39	307	0	83	0	0
Bacteria	__Proteobacteria	__Deltaproteobacteria	__Myxococcales	__Archangiaceae	0	0	0	0	0	0	0	0	0	0	0	0	0	0	0	0	0	0	0	0	0	0	0	0	0	0	0	0	0	0	0
Bacteria	__Proteobacteria	__Epsilonproteobacteria	__	__	0	0	0	0	0	0	0	0	83	0	0	0	0	0	0	0	0	0	0	0	0	0	0	0	0	0	0	0	0	0	0
Bacteria	__Proteobacteria	__Epsilonproteobacteria	__Campylobacterales	__Campylobacteraceae	0	0	0	679	3	62	0	9	0	0	420	3401	0	0	169	5	0	557	0	0	138	146	0	56	0	0	0	0	0	0	0
Bacteria	__Proteobacteria	__Epsilonproteobacteria	__Campylobacterales	__Helicobacteraceae	0	0	0	0	0	0	0	0	0	0	0	0	101	0	0	0	0	0	0	0	0	0	0	0	0	0	0	0	0	0	0
Bacteria	__Proteobacteria	__Gammaproteobacteria	__Aeromonadales	__Aeromonadaceae	0	0	0	0	0	31	0	0	0	2	0	102	0	0	0	0	0	0	0	0	1095	11443	0	0	0	0	0	0	0	0	0
Bacteria	__Proteobacteria	__Gammaproteobacteria	__Aeromonadales	__Succinivibrionaceae	0	0	0	0	47	0	0	15	0	0	0	0	0	0	0	0	103	0	0	0	0	0	0	0	0	0	51	0	0	0	0
Bacteria	__Proteobacteria	__Gammaproteobacteria	__Alteromonadales	__Alteromonadaceae	0	0	0	0	0	0	0	0	0	0	0	0	0	0	0	0	0	1	0	0	0	0	0	0	0	0	34	0	0	0	0
Bacteria	__Proteobacteria	__Gammaproteobacteria	__Alteromonadales	__Shewanellaceae	0	0	0	0	0	0	0	0	0	0	0	0	0	0	0	0	0	0	0	0	961	0	3587	0	0	0	0	0	0	0	0
Bacteria	__Proteobacteria	__Gammaproteobacteria	__Cellvibrionales	__Halieaceae	0	0	0	0	0	0	0	0	0	0	0	0	0	0	0	0	0	0	0	0	0	0	0	0	0	0	0	0	0	0	0
Bacteria	__Proteobacteria	__Gammaproteobacteria	__Chromatiales	__Ectothiorhodospiraceae	0	0	0	0	0	0	0	0	0	0	0	0	0	0	0	0	0	0	0	0	0	0	0	0	0	0	0	0	0	0	0
Bacteria	__Proteobacteria	__Gammaproteobacteria	__Chromatiales	__Halothiobacillaceae	0	0	0	0	0	0	0	0	57	0	0	0	0	0	0	0	0	0	0	0	0	0	3	0	0	0	0	0	0	0	0
Bacteria	__Proteobacteria	__Gammaproteobacteria	__Chromatiales	__Thioprofundaceae	0	0	0	0	0	0	0	0	0	0	0	0	0	0	0	0	0	0	0	0	0	0	0	0	0	0	0	0	0	0	0
Bacteria	__Proteobacteria	__Gammaproteobacteria	__Enterobacterales	__Enterobacteriaceae	18732	839	25527	0	1571	5225	3888	1700	355	31	279	15	63	28205	165	106	976	11678	431	23961	26	794	179	1341	149	98	2526	23105	13918	878	5515
Bacteria	__Proteobacteria	__Gammaproteobacteria	__Enterobacterales	__Morganellaceae	0	0	0	0	0	37	0	0	0	0	0	5540	0	0	0	0	0	0	0	0	0	0	0	0	0	0	0	0	0	0	0
Bacteria	__Proteobacteria	__Gammaproteobacteria	__Enterobacterales	__Yersiniaceae	0	0	0	0	0	0	0	0	0	0	0	0	0	0	0	0	0	0	0	0	0	0	0	0	0	0	0	0	0	0	0
Bacteria	__Proteobacteria	__Gammaproteobacteria	__Legionellales	__Legionellaceae	0	0	42	0	0	0	0	0	0	0	0	0	0	0	0	0	0	3	0	0	0	0	0	0	0	0	0	0	0	0	0
Bacteria	__Proteobacteria	__Gammaproteobacteria	__Oceanospirillales	__Oceanospirillaceae	0	0	0	0	0	0	0	0	0	0	0	0	309	0	0	0	0	0	0	0	0	0	0	0	0	0	0	0	0	0	0
Bacteria	__Proteobacteria	__Gammaproteobacteria	__Pasteurellales	__Pasteurellaceae	0	466	1032	0	0	103	1939	355	30	17	0	458	4731	313	0	0	40	43	0	0	0	33	75	32	10	92	2171	201	0	267	3807
Bacteria	__Proteobacteria	__Gammaproteobacteria	__Pseudomonadales	__Moraxellaceae	220	369	189	107	280	188	153	31	36	4	212	23	128	91	294	2	155	370	177	191	3	72	281	347	137	86	62	58	158	169	192
Bacteria	__Proteobacteria	__Gammaproteobacteria	__Pseudomonadales	__Pseudomonadaceae	215	7	3	0	0	4	0	0	0	0	0	0	121	0	2	0	0	15	207	0	0	0	130	0	16	2	0	158	55	0	0
Bacteria	__Proteobacteria	__Gammaproteobacteria	__Xanthomonadales	__Xanthomonadaceae	0	0	0	0	0	0	4	0	10	0	0	0	0	0	0	0	0	0	0	0	0	0	0	0	0	0	0	0	0	0	0
Bacteria	__Proteobacteria	__Oligoflexia	__Bacteriovoracales	__Bacteriovoracaceae	0	0	0	0	0	0	0	0	0	0	0	0	0	0	12	0	0	0	0	0	0	0	0	0	0	0	0	0	0	0	0
Bacteria	__Spirochaetes	__Spirochaetia	__Brachyspirales	__Brachyspiraceae	0	0	0	0	0	0	0	0	0	31250	0	0	0	0	0	0	0	0	0	0	0	0	0	0	0	14705	0	0	0	0	0
Bacteria	__Spirochaetes	__Spirochaetia	__Spirochaetales	__Spirochaetaceae	0	0	0	0	0	0	0	6	0	0	0	0	0	0	0	0	0	0	0	0	0	0	0	0	0	0	0	0	0	0	0
Bacteria	__Synergistetes	__Synergistia	__Synergistales	__Synergistaceae	0	1003	119	0	0	0	0	0	0	11	0	0	0	0	0	1	138	23	158	0	12	0	0	488	0	0	0	0	0	0	0
Bacteria	__Tenericutes	__Mollicutes	__Acholeplasmatales	__Acholeplasmataceae	0	0	0	0	0	0	0	0	0	0	0	0	0	0	0	0	171	0	25	0	0	0	0	0	0	0	0	0	0	0	0
Bacteria	__Verrucomicrobia	__Verrucomicrobiae	__Verrucomicrobiales	__Akkermansiaceae	0	1532	0	0	0	0	323	0	0	0	0	0	0	0	0	18	809	2489	1611	0	0	0	0	0	0	0	0	0	0	0	0
Bacteria	__Verrucomicrobia	__Verrucomicrobiae	__Verrucomicrobiales	__Verrucomicrobiaceae	0	0	0	0	0	0	0	0	0	0	0	0	0	0	0	0	0	9	0	0	0	0	0	0	0	0	0	0	0	0	0
__	__	__	__	__	76	79	29	0	7	37	212	237	16	92	21	13	62	46	17	0	508	579	28	22	1	40	7	223	3	18	4	60	24	9	123

## Sheet: Genus
Kingdom	Phylum	Class	Order	Family	Genus	HRA01	HRA03	HRA05	HRA06	HRA09	HRA14	HRA16	HRA17	HRA19	HRA24	ACRC01	ACRC03	ACRC05	ACRC06	ACRC07	ACRC08	ACRC09	ACRC10	ACRC12	ACRC13	ACRC14	ACRC15	ACRC17	NC02	NC03	NC05	NC06	NC07	NC08	NC11	NC12
Archaea	__Euryarchaeota	__Methanobacteria	__Methanobacteriales	__Methanobacteriaceae	__Methanobrevibacter	3	50	0	0	0	0	0	19	0	0	0	0	0	0	0	0	33	2	0	0	0	0	0	0	0	0	0	0	0	0	0
Archaea	__Euryarchaeota	__Methanomicrobia	__Methanosarcinales	__Methanosarcinaceae	__Methanomethylovorans	0	0	0	0	0	0	0	0	0	0	0	0	0	0	0	0	0	0	0	0	0	0	0	0	0	0	0	0	0	0	0
Archaea	__Euryarchaeota	__Thermoplasmata	__Methanomassiliicoccales	__Methanomassiliicoccaceae	__Methanomassiliicoccus	0	22	0	0	0	0	0	0	0	0	0	0	0	0	0	0	0	0	0	0	0	0	0	47	0	0	0	0	0	0	0
Bacteria	__	__	__Haloplasmatales	__Haloplasmataceae	__Haloplasma	0	0	0	0	0	0	0	0	0	0	0	0	0	0	0	0	0	0	0	0	0	0	0	0	0	0	0	532	0	0	0
Bacteria	__Actinobacteria	__Actinobacteria	__Actinomycetales	__Actinomycetaceae	__Actinomyces	0	0	0	0	0	0	0	0	0	0	0	0	0	0	0	0	0	0	0	0	0	0	0	0	0	0	0	0	0	0	0
Bacteria	__Actinobacteria	__Actinobacteria	__Actinomycetales	__Actinomycetaceae	__Schaalia	0	0	0	0	0	8	0	1	6	0	0	0	11	0	113	0	0	0	0	0	0	0	15	0	0	0	32	0	0	0	113
Bacteria	__Actinobacteria	__Actinobacteria	__Bifidobacteriales	__Bifidobacteriaceae	__Bifidobacterium	132	0	0	0	0	0	0	274	6239	0	333	0	50	124	0	0	0	269	51	0	16	0	0	1923	127	308	160	0	559	221	0
Bacteria	__Actinobacteria	__Actinobacteria	__Corynebacteriales	__	__Lawsonella	0	0	0	0	0	14	0	0	0	0	0	0	0	0	0	0	0	0	0	0	0	0	0	0	0	0	0	0	0	0	0
Bacteria	__Actinobacteria	__Actinobacteria	__Corynebacteriales	__Corynebacteriaceae	__Corynebacterium	0	0	0	3	0	0	0	0	2	0	0	0	0	0	0	0	0	20	0	0	0	0	3	0	0	0	0	23	0	0	0
Bacteria	__Actinobacteria	__Actinobacteria	__Corynebacteriales	__Dietziaceae	__Dietzia	0	0	0	0	0	0	0	0	0	0	0	0	0	0	0	0	0	0	0	0	0	0	0	0	0	0	0	23	0	0	0
Bacteria	__Actinobacteria	__Actinobacteria	__Corynebacteriales	__Mycobacteriaceae	__Mycolicibacterium	41	0	0	0	0	0	0	0	0	0	0	0	0	0	0	0	0	0	0	0	0	0	0	0	0	0	0	0	0	0	0
Bacteria	__Actinobacteria	__Actinobacteria	__Corynebacteriales	__Nocardiaceae	__Nocardia	0	0	0	0	0	4	0	0	0	0	0	0	0	0	0	0	0	0	0	0	0	0	0	0	28	0	0	0	0	0	0
Bacteria	__Actinobacteria	__Actinobacteria	__Corynebacteriales	__Nocardiaceae	__Rhodococcus	1	84	30	24	48	27	0	0	0	0	0	6	0	3	6	0	0	28	111	75	0	22	0	0	14	0	27	56	0	8	89
Bacteria	__Actinobacteria	__Actinobacteria	__Corynebacteriales	__Nocardiaceae	__Williamsia	0	0	0	0	0	0	0	0	0	0	0	0	0	0	0	0	0	0	0	0	0	0	0	0	0	0	0	0	0	0	0
Bacteria	__Actinobacteria	__Actinobacteria	__Kineosporiales	__Kineosporiaceae	__Angustibacter	0	0	0	0	0	0	0	0	0	0	0	0	0	0	0	0	0	0	0	0	0	0	0	0	0	0	0	0	0	0	0
Bacteria	__Actinobacteria	__Actinobacteria	__Micrococcales	__Bogoriellaceae	__Bogoriella	0	0	0	0	0	0	0	0	0	0	0	0	0	0	0	0	0	0	0	0	0	0	0	0	0	0	0	0	0	0	0
Bacteria	__Actinobacteria	__Actinobacteria	__Micrococcales	__Brevibacteriaceae	__Brevibacterium	0	0	0	0	0	0	0	0	0	0	0	0	0	0	0	0	0	0	0	0	0	0	0	0	0	0	0	53	0	0	0
Bacteria	__Actinobacteria	__Actinobacteria	__Micrococcales	__Dermabacteraceae	__Brachybacterium	0	0	0	0	0	0	0	0	0	0	0	0	0	0	0	0	0	0	0	0	0	0	0	0	0	0	0	338	0	0	0
Bacteria	__Actinobacteria	__Actinobacteria	__Micrococcales	__Dermacoccaceae	__Dermacoccus	0	0	0	0	0	0	0	0	0	0	0	0	0	0	0	0	0	0	0	0	0	0	0	0	0	7	0	0	0	0	0
Bacteria	__Actinobacteria	__Actinobacteria	__Micrococcales	__Dermacoccaceae	__Kytococcus	0	0	0	0	0	0	0	0	0	0	0	0	0	0	0	0	0	0	0	0	0	0	0	0	0	0	0	114	0	0	0
Bacteria	__Actinobacteria	__Actinobacteria	__Micrococcales	__Intrasporangiaceae	__Ornithinibacter	0	0	0	0	0	0	0	0	0	0	0	0	0	0	0	0	0	0	0	0	0	0	15	0	0	0	0	49	0	0	0
Bacteria	__Actinobacteria	__Actinobacteria	__Micrococcales	__Intrasporangiaceae	__Ornithinimicrobium	115	0	0	0	0	0	0	0	0	0	0	0	0	0	0	0	0	0	0	0	0	0	0	0	0	0	0	0	0	0	0
Bacteria	__Actinobacteria	__Actinobacteria	__Micrococcales	__Microbacteriaceae	__Microbacterium	0	0	0	1	0	0	0	0	0	0	0	2	0	0	0	0	0	13	0	0	0	0	3	0	0	0	0	0	0	0	18
Bacteria	__Actinobacteria	__Actinobacteria	__Micrococcales	__Micrococcaceae	__Kocuria	100	0	0	0	0	0	0	0	0	0	0	0	0	0	0	0	0	0	0	0	0	0	0	0	0	0	0	789	0	3	0
Bacteria	__Actinobacteria	__Actinobacteria	__Micrococcales	__Micrococcaceae	__Micrococcus	0	0	0	0	0	0	0	0	0	0	0	0	0	0	0	0	0	0	0	0	0	0	0	6	0	0	0	0	0	0	0
Bacteria	__Actinobacteria	__Actinobacteria	__Micrococcales	__Micrococcaceae	__Nesterenkonia	0	0	0	0	0	0	0	0	0	0	0	0	0	0	0	0	0	0	0	0	0	0	0	0	0	0	0	0	0	0	0
Bacteria	__Actinobacteria	__Actinobacteria	__Micrococcales	__Micrococcaceae	__Rothia	0	0	0	0	0	0	23	0	0	4	0	0	0	0	0	0	0	0	0	0	0	0	0	30	0	9	5	0	0	0	0
Bacteria	__Actinobacteria	__Actinobacteria	__Propionibacteriales	__Propionibacteriaceae	__Cutibacterium	3	0	0	0	4	0	0	0	7	15	0	0	0	0	0	0	0	0	0	0	0	0	0	0	0	0	0	15	0	0	0
Bacteria	__Actinobacteria	__Coriobacteriia	__Coriobacteriales	__Atopobiaceae	__Atopobium	0	0	0	0	0	0	0	2	0	0	0	0	0	0	0	0	0	0	0	0	0	0	0	0	0	0	0	0	0	0	0
Bacteria	__Actinobacteria	__Coriobacteriia	__Coriobacteriales	__Atopobiaceae	__Olsenella	0	0	0	0	0	0	0	0	0	0	0	0	0	0	0	0	0	0	0	0	0	0	0	0	0	0	0	0	0	0	0
Bacteria	__Actinobacteria	__Coriobacteriia	__Coriobacteriales	__Coriobacteriaceae	__Collinsella	0	136	0	49	0	27	49	1	172	0	77	0	153	0	42	18	139	0	22	0	1	13	0	282	4	76	0	19	0	16	0
Bacteria	__Actinobacteria	__Coriobacteriia	__Coriobacteriales	__Coriobacteriaceae	__Senegalimassilia	0	0	0	0	0	0	0	0	0	0	0	0	0	0	0	0	0	0	0	0	0	0	0	0	0	0	0	0	0	0	0
Bacteria	__Actinobacteria	__Coriobacteriia	__Eggerthellales	__Eggerthellaceae	__Eggerthella	0	20	0	0	0	0	0	0	15	0	0	0	0	0	0	3	0	0	0	0	0	0	0	0	0	0	0	0	0	0	0
Bacteria	__Actinobacteria	__Coriobacteriia	__Eggerthellales	__Eggerthellaceae	__Raoultibacter	0	0	0	0	0	0	0	0	0	0	0	0	0	0	0	0	0	0	0	0	0	0	0	0	11	0	0	0	0	0	0
Bacteria	__Actinobacteria	__Coriobacteriia	__Eggerthellales	__Eggerthellaceae	__Slackia	0	0	0	0	0	0	0	0	0	0	0	0	0	0	0	0	105	0	0	0	0	0	0	0	0	0	0	0	0	0	0
Bacteria	__Bacteroidetes	__Bacteroidia	__Bacteroidales	__Bacteroidaceae	__Bacteroides	161	3904	4075	271	14229	4847	5606	3403	8657	235	5344	15006	705	1177	826	4117	4184	1082	9983	891	10193	17070	1139	13336	21868	3891	13887	144	5782	5209	2420
Bacteria	__Bacteroidetes	__Bacteroidia	__Bacteroidales	__Bacteroidaceae	__Mediterranea	0	0	0	0	0	0	0	5	0	0	0	0	0	0	0	0	0	0	0	0	0	0	0	0	0	0	0	0	0	0	0
Bacteria	__Bacteroidetes	__Bacteroidia	__Bacteroidales	__Barnesiellaceae	__Barnesiella	0	0	0	379	0	0	0	9	0	127	0	0	1	0	0	0	158	75	2959	0	0	0	0	0	270	0	0	0	0	0	0
Bacteria	__Bacteroidetes	__Bacteroidia	__Bacteroidales	__Barnesiellaceae	__Coprobacter	0	0	0	0	0	0	0	0	0	0	0	0	0	0	0	0	0	0	0	0	0	0	0	0	0	0	0	0	0	0	0
Bacteria	__Bacteroidetes	__Bacteroidia	__Bacteroidales	__Dysgonamonadaceae	__Proteiniphilum	0	0	0	0	0	0	0	0	0	0	0	0	0	0	0	0	0	0	0	0	0	0	0	44	0	0	0	0	0	0	0
Bacteria	__Bacteroidetes	__Bacteroidia	__Bacteroidales	__Lentimicrobiaceae	__Lentimicrobium	0	0	0	0	0	0	0	0	0	42	0	0	0	0	0	0	0	0	0	0	0	0	0	0	0	0	0	0	0	0	0
Bacteria	__Bacteroidetes	__Bacteroidia	__Bacteroidales	__Muribaculaceae	__Muribaculum	0	0	0	213	0	0	0	4	0	0	0	0	0	0	0	0	0	0	0	0	0	0	0	0	0	0	26	0	0	0	0
Bacteria	__Bacteroidetes	__Bacteroidia	__Bacteroidales	__Odoribacteraceae	__Butyricimonas	0	124	0	0	0	21	0	0	0	30	0	0	0	0	0	64	359	46	256	0	0	0	0	0	175	0	0	0	222	0	0
Bacteria	__Bacteroidetes	__Bacteroidia	__Bacteroidales	__Odoribacteraceae	__Odoribacter	0	0	145	0	344	132	1	0	0	0	0	0	0	0	0	0	0	54	0	0	17	0	0	22	516	0	439	0	1	0	0
Bacteria	__Bacteroidetes	__Bacteroidia	__Bacteroidales	__Paludibacteraceae	__Paludibacter	0	0	0	0	0	0	0	31	0	0	0	0	0	0	0	0	0	0	0	0	0	0	0	0	0	0	0	0	0	0	0
Bacteria	__Bacteroidetes	__Bacteroidia	__Bacteroidales	__Porphyromonadaceae	__Porphyromonas	0	271	119	0	0	342	96	0	0	0	0	0	0	0	156	78	117	174	0	0	5	642	33	75	0	0	3	0	356	0	0
Bacteria	__Bacteroidetes	__Bacteroidia	__Bacteroidales	__Prevotellaceae	__Alloprevotella	0	0	0	0	0	37	0	0	0	0	0	11	0	0	0	0	0	191	0	0	4	0	55	0	0	0	0	0	0	0	0
Bacteria	__Bacteroidetes	__Bacteroidia	__Bacteroidales	__Prevotellaceae	__Marseilla	0	0	0	0	0	0	0	0	0	0	0	0	0	0	0	0	0	0	0	0	0	0	0	3	0	0	0	0	0	0	0
Bacteria	__Bacteroidetes	__Bacteroidia	__Bacteroidales	__Prevotellaceae	__Paraprevotella	0	177	0	0	0	165	0	3	154	0	0	0	139	0	0	0	489	0	202	0	0	17	0	0	1321	0	710	0	0	0	0
Bacteria	__Bacteroidetes	__Bacteroidia	__Bacteroidales	__Prevotellaceae	__Prevotella	0	416	0	5094	0	2588	3873	611	0	27	10410	0	10969	0	1966	17754	1841	152	3	244	9891	262	85	4748	0	0	0	0	3919	0	89
Bacteria	__Bacteroidetes	__Bacteroidia	__Bacteroidales	__Prevotellaceae	__Prevotellamassilia	0	0	0	0	0	0	0	0	0	0	1649	0	0	0	180	0	1091	0	0	0	0	0	0	0	56	0	5106	0	0	2566	0
Bacteria	__Bacteroidetes	__Bacteroidia	__Bacteroidales	__Rikenellaceae	__Alistipes	47	104	72	0	0	0	195	259	776	41	0	0	418	0	0	0	1488	120	3803	0	0	13	0	207	1436	266	869	0	147	0	0
Bacteria	__Bacteroidetes	__Bacteroidia	__Bacteroidales	__Rikenellaceae	__Tidjanibacter	0	0	0	0	0	0	0	13	0	0	0	0	0	0	0	0	0	0	0	0	0	0	0	0	0	0	0	0	0	0	0
Bacteria	__Bacteroidetes	__Bacteroidia	__Bacteroidales	__Tannerellaceae	__Parabacteroides	114	2027	97	0	264	212	148	1191	2950	88	0	0	1150	0	42	0	700	273	2379	474	26	4	0	2607	862	722	2426	0	1045	51	13
Bacteria	__Bacteroidetes	__Bacteroidia	__Marinilabiliales	__Marinilabiliaceae	__Geofilum	0	0	0	0	0	0	0	3	0	0	0	0	0	0	0	0	0	0	0	0	0	0	0	0	0	0	0	0	0	0	0
Bacteria	__Bacteroidetes	__Flavobacteriia	__Flavobacteriales	__Flavobacteriaceae	__Aurantiacicella	0	0	0	0	0	0	0	0	0	0	0	0	0	0	0	0	0	0	0	0	0	0	0	728	0	0	0	0	0	0	0
Bacteria	__Bacteroidetes	__Flavobacteriia	__Flavobacteriales	__Flavobacteriaceae	__Bergeyella	0	0	0	0	0	0	0	0	0	0	0	0	0	0	0	0	0	0	0	0	0	2690	0	0	0	0	0	0	0	0	0
Bacteria	__Bacteroidetes	__Flavobacteriia	__Flavobacteriales	__Flavobacteriaceae	__Capnocytophaga	0	0	0	0	0	0	0	0	9	0	0	0	50	0	0	0	0	0	0	0	0	19	0	0	0	0	0	0	0	0	0
Bacteria	__Bacteroidetes	__Flavobacteriia	__Flavobacteriales	__Flavobacteriaceae	__Chryseobacterium	35	0	149	11	6	15	83	0	0	0	123	11	177	0	0	0	0	0	17	0	9	47	0	0	18	11	62	2	421	46	53
Bacteria	__Bacteroidetes	__Flavobacteriia	__Flavobacteriales	__Flavobacteriaceae	__Cloacibacterium	0	0	0	0	0	0	174	0	0	0	0	0	0	0	0	0	0	0	0	0	0	0	108	0	0	0	0	0	0	0	0
Bacteria	__Bacteroidetes	__Flavobacteriia	__Flavobacteriales	__Flavobacteriaceae	__Coenonia	0	0	0	0	0	0	0	0	0	0	0	0	0	0	0	0	0	0	0	0	0	0	0	16	0	0	0	0	0	0	0
Bacteria	__Bacteroidetes	__Flavobacteriia	__Flavobacteriales	__Flavobacteriaceae	__Galbibacter	0	0	0	0	0	0	0	13	0	0	0	0	0	0	0	0	0	0	0	0	0	0	0	0	0	0	0	0	0	0	0
Bacteria	__Bacteroidetes	__Flavobacteriia	__Flavobacteriales	__Flavobacteriaceae	__Lutimonas	0	0	0	0	0	0	0	0	0	45	0	0	0	0	0	0	0	0	0	0	0	0	0	0	0	0	0	0	0	0	0
Bacteria	__Bacteroidetes	__Flavobacteriia	__Flavobacteriales	__Flavobacteriaceae	__Maribacter	0	0	0	0	0	0	0	0	95	0	0	0	0	0	0	0	0	0	0	0	0	0	0	0	0	0	0	0	0	0	0
Bacteria	__Bacteroidetes	__Flavobacteriia	__Flavobacteriales	__Flavobacteriaceae	__Polaribacter	0	0	0	0	0	0	0	0	0	0	0	0	0	0	0	0	0	0	0	0	0	0	0	0	0	0	0	0	0	0	0
Bacteria	__Bacteroidetes	__Sphingobacteriia	__Sphingobacteriales	__Sphingobacteriaceae	__Parapedobacter	0	0	0	0	0	0	0	12	0	0	0	0	0	0	0	0	0	0	0	0	0	0	0	0	0	0	0	0	0	0	0
Bacteria	__Bacteroidetes	__Sphingobacteriia	__Sphingobacteriales	__Sphingobacteriaceae	__Sphingobacterium	0	0	0	0	0	0	0	0	0	0	0	0	0	0	0	0	0	0	0	0	0	0	0	4	0	0	0	0	0	0	0
Bacteria	__Chlamydiae	__Chlamydiia	__Chlamydiales	__Chlamydiaceae	__Chlamydia	0	0	0	0	0	0	0	0	0	0	0	0	0	0	0	0	0	0	0	0	0	0	0	0	0	0	0	0	0	0	39
Bacteria	__Chlamydiae	__Chlamydiia	__Parachlamydiales	__Parachlamydiaceae	__Neochlamydia	0	0	0	0	0	0	0	0	0	7	0	0	0	0	0	0	0	0	0	0	0	0	0	0	0	0	0	0	0	0	0
Bacteria	__Chloroflexi	__Anaerolineae	__Anaerolineales	__Anaerolineaceae	__Flexilinea	0	0	0	0	0	0	0	149	0	0	0	0	0	0	0	0	0	0	0	0	0	0	0	0	0	0	0	0	0	0	0
Bacteria	__Chloroflexi	__Anaerolineae	__Anaerolineales	__Anaerolineaceae	__Thermomarinilinea	0	0	0	0	0	0	0	0	0	0	0	0	0	0	0	0	0	0	0	0	0	0	0	0	0	0	0	0	0	0	0
Bacteria	__Chloroflexi	__Thermomicrobia	__Thermomicrobiales	__Thermomicrobiaceae	__Thermomicrobium	0	0	0	0	0	0	0	0	0	0	0	0	0	0	0	0	0	0	0	0	0	0	0	0	0	0	0	137	0	0	0
Bacteria	__Cyanobacteria	__	__Nostocales	__Rivulariaceae	__Calothrix	0	0	0	0	0	0	0	0	0	0	0	0	0	0	0	0	0	0	0	0	0	0	0	0	0	0	0	0	0	0	0
Bacteria	__Cyanobacteria	__	__Oscillatoriales	__Oscillatoriaceae	__Aerosakkonema	0	0	0	0	0	0	0	0	0	38	9	0	75	0	0	0	0	27	0	0	0	0	0	0	0	0	0	195	0	26	0
Bacteria	__Deferribacteres	__Deferribacteres	__Deferribacterales	__Deferribacteraceae	__Mucispirillum	0	0	0	0	0	0	0	0	0	0	0	0	0	0	0	0	0	0	0	0	0	0	0	76	0	0	0	0	0	0	0
Bacteria	__Deinococcus-Thermus	__Deinococci	__Deinococcales	__Deinococcaceae	__Deinococcus	0	0	0	0	0	0	0	0	0	0	0	0	0	0	0	0	0	0	0	0	0	0	0	0	0	0	0	0	0	0	0
Bacteria	__Firmicutes	__Bacilli	__Bacillales	__	__Exiguobacterium	0	0	0	0	0	0	0	0	0	0	0	0	0	0	0	0	0	0	0	0	0	0	0	0	0	0	0	0	0	0	0
Bacteria	__Firmicutes	__Bacilli	__Bacillales	__	__Gemella	0	0	0	47	0	1523	0	0	0	39	0	18	0	723	45	40	0	807	0	0	919	528	0	0	0	0	0	0	0	0	0
Bacteria	__Firmicutes	__Bacilli	__Bacillales	__Bacillaceae	__Bacillus	8	109	0	0	0	0	0	0	0	0	0	0	0	0	0	0	0	0	0	0	0	0	0	0	0	0	0	0	0	0	0
Bacteria	__Firmicutes	__Bacilli	__Bacillales	__Paenibacillaceae	__Paenibacillus	0	0	0	0	0	0	0	0	0	0	0	0	0	0	0	0	0	0	0	0	0	0	0	0	0	0	0	0	0	0	0
Bacteria	__Firmicutes	__Bacilli	__Bacillales	__Planococcaceae	__Solibacillus	0	0	0	0	0	0	0	0	0	0	0	0	0	0	0	0	0	0	0	0	0	0	0	168	0	0	0	0	0	0	0
Bacteria	__Firmicutes	__Bacilli	__Bacillales	__Sporolactobacillaceae	__Scopulibacillus	0	0	0	0	0	0	0	0	0	0	0	0	0	0	0	0	0	0	0	0	0	43	0	0	0	0	0	0	136	0	0
Bacteria	__Firmicutes	__Bacilli	__Bacillales	__Staphylococcaceae	__Auricoccus	0	0	0	0	0	0	0	0	0	0	0	0	0	0	0	0	0	0	0	0	0	0	0	0	0	0	0	0	0	0	0
Bacteria	__Firmicutes	__Bacilli	__Bacillales	__Staphylococcaceae	__Jeotgalicoccus	0	0	0	0	0	0	0	0	0	0	0	0	0	0	0	0	0	0	0	0	0	0	0	0	0	0	0	0	0	0	0
Bacteria	__Firmicutes	__Bacilli	__Bacillales	__Staphylococcaceae	__Salinicoccus	0	0	0	0	0	0	0	0	0	0	0	0	0	0	0	0	0	0	0	0	0	0	0	0	0	0	0	0	0	0	0
Bacteria	__Firmicutes	__Bacilli	__Bacillales	__Staphylococcaceae	__Staphylococcus	0	0	0	0	0	0	0	0	7	0	0	0	0	0	0	1	0	0	0	0	0	0	0	0	0	0	0	0	0	0	6
Bacteria	__Firmicutes	__Bacilli	__Bacillales	__Thermoactinomycetaceae	__Kroppenstedtia	0	0	0	0	0	0	0	0	0	0	0	0	0	0	0	0	0	0	0	0	0	0	0	0	0	0	0	0	0	0	0
Bacteria	__Firmicutes	__Bacilli	__Lactobacillales	__Aerococcaceae	__Aerococcus	0	0	0	0	0	0	0	0	0	0	0	0	0	0	0	0	0	0	0	0	0	0	0	6	0	0	0	21	0	0	0
Bacteria	__Firmicutes	__Bacilli	__Lactobacillales	__Carnobacteriaceae	__Desemzia	0	0	0	0	0	0	0	0	0	0	0	0	0	0	0	0	0	0	0	0	0	0	0	0	0	0	0	0	0	0	0
Bacteria	__Firmicutes	__Bacilli	__Lactobacillales	__Carnobacteriaceae	__Granulicatella	0	0	0	0	0	28	0	2	0	0	0	0	0	120	34	0	0	881	38	0	0	0	0	0	0	0	0	0	0	0	67
Bacteria	__Firmicutes	__Bacilli	__Lactobacillales	__Enterococcaceae	__Enterococcus	0	0	0	0	134	0	0	11	171	3	0	0	104	0	0	0	0	0	106	8995	0	0	71	0	0	0	36	0	0	0	56
Bacteria	__Firmicutes	__Bacilli	__Lactobacillales	__Enterococcaceae	__Tetragenococcus	0	0	0	0	0	0	0	0	0	0	0	0	0	0	0	0	0	0	0	0	0	0	0	0	0	0	0	0	0	0	0
Bacteria	__Firmicutes	__Bacilli	__Lactobacillales	__Lactobacillaceae	__Lactobacillus	0	25	0	0	0	48	0	326	26	71	7	0	29	25	0	0	85	102	50	0	0	0	0	0	45	35	50	0	0	81	0
Bacteria	__Firmicutes	__Bacilli	__Lactobacillales	__Leuconostocaceae	__Leuconostoc	0	0	0	0	0	0	22	0	0	0	0	0	0	0	0	0	0	0	0	0	0	0	0	0	0	0	0	0	0	0	0
Bacteria	__Firmicutes	__Bacilli	__Lactobacillales	__Leuconostocaceae	__Weissella	0	54	0	0	0	0	0	0	0	0	0	0	63	0	0	0	0	0	0	0	0	0	0	0	0	0	0	0	0	0	0
Bacteria	__Firmicutes	__Bacilli	__Lactobacillales	__Streptococcaceae	__Lactococcus	0	0	0	0	0	0	0	162	0	0	0	0	0	0	0	0	0	0	0	0	0	0	0	0	43	0	0	0	0	0	0
Bacteria	__Firmicutes	__Bacilli	__Lactobacillales	__Streptococcaceae	__Streptococcus	0	0	0	184	0	265	718	147	98	70	78	6	634	106	167	0	41	173	34	542	1	69	30	125	0	361	149	0	0	70	1814
Bacteria	__Firmicutes	__Clostridia	__Clostridiales	__	__	0	0	0	0	0	0	0	0	0	0	0	0	0	0	0	0	0	33	0	0	0	0	0	0	0	0	0	0	0	0	0
Bacteria	__Firmicutes	__Clostridia	__Clostridiales	__	__Colidextribacter	0	0	0	0	0	0	0	0	0	0	0	0	0	0	0	0	20	0	0	0	0	0	0	0	0	0	0	0	0	0	0
Bacteria	__Firmicutes	__Clostridia	__Clostridiales	__	__Fenollaria	0	0	0	0	0	0	0	1	0	0	0	0	0	0	0	0	0	0	0	0	0	0	0	37	0	0	0	0	0	0	0
Bacteria	__Firmicutes	__Clostridia	__Clostridiales	__	__Flintibacter	87	117	122	26	0	57	0	157	48	0	436	0	82	0	120	297	1156	284	1093	0	221	34	0	199	267	155	210	0	58	0	0
Bacteria	__Firmicutes	__Clostridia	__Clostridiales	__	__Howardella	0	0	0	0	71	0	0	0	0	0	214	0	0	0	0	0	0	0	0	0	28	14	0	0	0	0	0	0	0	0	0
Bacteria	__Firmicutes	__Clostridia	__Clostridiales	__	__Intestinimonas	0	894	0	0	0	0	0	3	0	0	0	0	0	0	0	32	453	230	543	0	0	0	0	172	4	0	0	0	0	0	0
Bacteria	__Firmicutes	__Clostridia	__Clostridiales	__	__Monoglobus	0	0	0	0	0	0	0	3	0	0	0	0	0	0	0	0	0	0	0	0	0	0	0	0	0	0	0	0	0	0	0
Bacteria	__Firmicutes	__Clostridia	__Clostridiales	__	__Natranaerovirga	0	33	0	0	0	0	0	0	0	0	0	0	0	0	0	0	0	0	0	0	0	0	0	0	0	0	0	0	0	0	0
Bacteria	__Firmicutes	__Clostridia	__Clostridiales	__Christensenellaceae	__Christensenella	149	3812	0	0	0	10	0	1	0	6	165	0	0	0	110	4	2480	524	647	0	0	0	0	62	43	0	0	0	0	0	0
Bacteria	__Firmicutes	__Clostridia	__Clostridiales	__Clostridiaceae	__Butyricicoccus	0	0	0	0	0	406	0	0	0	0	0	0	0	0	0	0	0	0	0	0	0	0	0	0	0	0	0	0	0	0	0
Bacteria	__Firmicutes	__Clostridia	__Clostridiales	__Clostridiaceae	__Caloramator	0	0	0	0	0	3	0	6	0	0	0	0	0	0	0	0	111	0	279	0	0	0	0	215	59	0	0	0	0	0	0
Bacteria	__Firmicutes	__Clostridia	__Clostridiales	__Clostridiaceae	__Clostridium	0	132	0	0	0	51	0	200	0	0	0	32	0	0	0	1	28	0	0	0	1	206	0	968	0	445	0	0	0	2396	0
Bacteria	__Firmicutes	__Clostridia	__Clostridiales	__Clostridiaceae	__Hungatella	380	218	7	250	1570	400	347	88	84	0	29	0	146	0	282	5461	300	8	221	0	444	2074	0	55	190	0	191	0	711	65	0
Bacteria	__Firmicutes	__Clostridia	__Clostridiales	__Clostridiaceae	__Lactonifactor	0	0	0	0	0	0	0	3	0	0	0	0	0	0	0	0	0	0	0	0	0	0	0	0	0	0	0	0	0	0	0
Bacteria	__Firmicutes	__Clostridia	__Clostridiales	__Clostridiaceae	__Lutispora	0	136	0	0	0	0	0	0	0	0	0	0	0	0	0	0	0	0	27	0	0	0	0	0	0	0	0	0	0	0	0
Bacteria	__Firmicutes	__Clostridia	__Clostridiales	__Clostridiaceae	__Thermotalea	0	0	0	0	0	0	0	28	0	0	0	0	0	0	0	0	0	0	3	0	0	0	0	0	0	0	0	0	0	0	0
Bacteria	__Firmicutes	__Clostridia	__Clostridiales	__Clostridiales Family XII. Incertae Sedis	__Acidaminobacter	0	0	0	0	0	0	0	0	0	0	0	0	0	0	0	0	0	0	0	0	0	0	0	0	0	0	0	0	0	0	0
Bacteria	__Firmicutes	__Clostridia	__Clostridiales	__Clostridiales Family XIII. Incertae Sedis	__	0	0	0	0	0	0	0	0	0	0	0	0	0	0	0	0	0	0	0	0	0	0	0	0	0	0	0	0	0	0	0
Bacteria	__Firmicutes	__Clostridia	__Clostridiales	__Clostridiales Family XIII. Incertae Sedis	__Aminipila	0	12	0	0	0	0	0	3	0	0	0	0	0	0	0	0	0	0	0	0	0	0	0	0	0	0	0	0	0	0	0
Bacteria	__Firmicutes	__Clostridia	__Clostridiales	__Clostridiales Family XIII. Incertae Sedis	__Anaerovorax	0	0	0	0	0	0	0	0	0	0	0	0	0	0	0	0	25	0	0	0	0	0	0	0	67	0	0	0	0	0	0
Bacteria	__Firmicutes	__Clostridia	__Clostridiales	__Clostridiales Family XIII. Incertae Sedis	__Casaltella	0	0	0	0	0	0	0	0	0	0	0	0	0	0	0	8	0	0	0	0	0	0	0	0	0	0	0	0	0	0	0
Bacteria	__Firmicutes	__Clostridia	__Clostridiales	__Clostridiales Family XIII. Incertae Sedis	__Emergencia	0	0	0	43	133	0	0	0	0	0	0	0	1	0	0	0	186	0	144	0	0	46	0	37	65	0	0	0	0	0	0
Bacteria	__Firmicutes	__Clostridia	__Clostridiales	__Clostridiales Family XIII. Incertae Sedis	__Ihubacter	0	0	0	0	0	54	0	1	0	3	0	0	0	0	0	4	28	41	0	0	0	0	0	0	0	0	0	0	0	0	0
Bacteria	__Firmicutes	__Clostridia	__Clostridiales	__Clostridiales Family XIII. Incertae Sedis	__Mogibacterium	0	0	0	0	0	0	0	0	0	0	0	0	13	0	0	0	0	0	0	0	0	0	0	0	0	0	0	0	0	0	0
Bacteria	__Firmicutes	__Clostridia	__Clostridiales	__Eubacteriaceae	__Alkalibacter	0	0	0	0	0	0	0	87	0	0	0	0	0	0	0	0	0	0	0	0	0	0	0	0	0	0	0	0	0	0	0
Bacteria	__Firmicutes	__Clostridia	__Clostridiales	__Eubacteriaceae	__Anaerofustis	0	0	0	0	0	0	0	0	0	0	0	0	0	0	0	0	0	0	11	0	0	0	0	0	0	0	0	0	0	0	0
Bacteria	__Firmicutes	__Clostridia	__Clostridiales	__Eubacteriaceae	__Eubacterium	0	1067	669	0	0	89	143	267	60	48	0	0	276	0	110	46	486	705	740	0	4	0	0	157	559	0	51	0	53	0	0
Bacteria	__Firmicutes	__Clostridia	__Clostridiales	__Eubacteriaceae	__Garciella	0	0	0	0	0	0	0	0	0	0	0	0	0	0	0	0	0	0	0	0	0	0	0	0	0	0	0	0	0	0	0
Bacteria	__Firmicutes	__Clostridia	__Clostridiales	__Eubacteriaceae	__Pseudoramibacter	0	0	0	0	0	0	0	0	0	0	0	0	0	0	0	0	0	0	0	0	0	0	0	0	0	0	0	0	0	0	0
Bacteria	__Firmicutes	__Clostridia	__Clostridiales	__Eubacteriaceae	__Rhabdanaerobium	0	0	0	0	0	0	0	0	0	0	0	0	0	0	0	0	0	0	14	0	0	0	0	0	0	0	0	0	0	0	0
Bacteria	__Firmicutes	__Clostridia	__Clostridiales	__Gracilibacteraceae	__Gracilibacter	0	51	0	0	0	0	0	10	0	0	0	0	79	0	0	0	0	63	512	0	0	0	0	0	0	0	33	0	0	0	0
Bacteria	__Firmicutes	__Clostridia	__Clostridiales	__Hungateiclostridiaceae	__Anaerobacterium	0	0	0	0	0	82	0	0	0	0	0	0	0	0	0	1	369	460	117	0	0	0	0	0	0	0	0	0	0	0	0
Bacteria	__Firmicutes	__Clostridia	__Clostridiales	__Hungateiclostridiaceae	__Hungateiclostridium	0	244	0	0	0	0	0	10	3	0	0	0	0	0	0	0	0	86	62	0	0	0	0	0	0	0	0	0	0	0	0
Bacteria	__Firmicutes	__Clostridia	__Clostridiales	__Hungateiclostridiaceae	__Saccharofermentans	0	0	0	0	0	0	0	15	0	0	0	0	0	0	0	0	0	165	0	0	0	0	0	38	0	0	0	0	0	0	0
Bacteria	__Firmicutes	__Clostridia	__Clostridiales	__Lachnospiraceae	__	0	0	0	94	2	325	0	637	129	18	568	0	55	0	843	4	59	0	0	0	22	0	0	42	932	52	1469	0	100	99	0
Bacteria	__Firmicutes	__Clostridia	__Clostridiales	__Lachnospiraceae	__Abyssivirga	0	0	0	0	0	0	0	0	0	0	0	0	0	0	9	0	469	0	0	0	0	29	0	62	0	0	0	0	0	0	0
Bacteria	__Firmicutes	__Clostridia	__Clostridiales	__Lachnospiraceae	__Acetatifactor	0	0	0	0	0	0	0	0	0	0	0	0	0	0	0	0	0	0	0	0	0	0	0	0	0	3	0	0	0	0	0
Bacteria	__Firmicutes	__Clostridia	__Clostridiales	__Lachnospiraceae	__Anaerobutyricum	0	0	0	0	0	0	0	19	14	0	0	0	0	0	0	1	80	0	0	0	0	0	0	0	86	123	13	0	0	0	0
Bacteria	__Firmicutes	__Clostridia	__Clostridiales	__Lachnospiraceae	__Anaerostipes	0	0	0	0	19	47	0	252	432	0	31	0	36	16	0	0	0	48	236	0	2	0	0	119	64	27	149	0	59	110	0
Bacteria	__Firmicutes	__Clostridia	__Clostridiales	__Lachnospiraceae	__Anaerotaenia	0	0	0	0	0	0	0	0	0	0	0	0	0	0	0	0	0	0	0	0	0	0	0	0	0	0	0	0	0	1024	0
Bacteria	__Firmicutes	__Clostridia	__Clostridiales	__Lachnospiraceae	__Anaerotignum	110	53	79	432	47	64	161	464	0	0	773	10	39	0	27	263	26	60	57	0	257	17	101	0	200	156	715	0	169	7	0
Bacteria	__Firmicutes	__Clostridia	__Clostridiales	__Lachnospiraceae	__Blautia	500	86	83	22	43	261	527	797	2248	32	74	4	695	15	37	17	214	3	149	26	40	0	60	258	221	254	350	0	233	51	967
Bacteria	__Firmicutes	__Clostridia	__Clostridiales	__Lachnospiraceae	__Butyrivibrio	0	0	0	0	0	0	0	0	0	0	0	0	0	0	0	0	674	0	0	0	0	0	0	0	0	0	0	0	0	0	0
Bacteria	__Firmicutes	__Clostridia	__Clostridiales	__Lachnospiraceae	__Catonella	0	0	0	0	0	0	0	0	0	0	0	0	45	0	0	0	0	0	0	0	0	0	0	0	0	0	0	0	0	0	0
Bacteria	__Firmicutes	__Clostridia	__Clostridiales	__Lachnospiraceae	__Coprococcus	153	13	0	0	0	209	52	67	97	0	267	0	85	0	0	10	285	0	87	0	1	0	0	15	110	10	127	0	129	11	0
Bacteria	__Firmicutes	__Clostridia	__Clostridiales	__Lachnospiraceae	__Dorea	0	0	226	0	45	172	311	595	517	11	270	3	283	37	50	0	96	122	34	0	13	0	0	763	131	152	138	0	125	40	42
Bacteria	__Firmicutes	__Clostridia	__Clostridiales	__Lachnospiraceae	__Eisenbergiella	62	0	0	0	13	47	0	3	0	15	0	0	0	0	0	0	0	0	0	0	131	0	0	0	0	0	0	0	0	0	0
Bacteria	__Firmicutes	__Clostridia	__Clostridiales	__Lachnospiraceae	__Faecalicatena	130	0	0	0	0	0	0	0	145	0	0	0	0	0	0	0	0	0	0	0	0	0	0	0	23	0	0	0	0	0	0
Bacteria	__Firmicutes	__Clostridia	__Clostridiales	__Lachnospiraceae	__Faecalimonas	680	0	0	0	0	0	0	0	409	0	0	0	0	0	0	0	0	0	0	0	0	0	0	0	0	0	0	0	0	0	33
Bacteria	__Firmicutes	__Clostridia	__Clostridiales	__Lachnospiraceae	__Frisingicoccus	0	0	0	0	0	0	0	0	0	0	0	0	0	0	0	0	0	0	21	0	0	0	0	0	0	0	0	0	0	0	0
Bacteria	__Firmicutes	__Clostridia	__Clostridiales	__Lachnospiraceae	__Fusicatenibacter	0	0	0	299	9	0	107	914	32	2	0	13	31	0	136	0	102	0	45	0	4	0	0	34	465	128	1099	0	66	334	0
Bacteria	__Firmicutes	__Clostridia	__Clostridiales	__Lachnospiraceae	__Hespellia	0	0	0	0	0	0	0	46	139	0	0	0	0	0	0	2	98	0	0	0	0	0	0	0	31	0	0	0	0	0	0
Bacteria	__Firmicutes	__Clostridia	__Clostridiales	__Lachnospiraceae	__Kineothrix	523	0	25	0	0	32	192	524	396	0	1513	8	151	0	139	19	84	274	455	0	12	106	375	220	531	3	334	0	26	120	0
Bacteria	__Firmicutes	__Clostridia	__Clostridiales	__Lachnospiraceae	__Lachnoanaerobaculum	0	0	0	0	0	0	0	0	7	0	0	26	0	0	0	0	0	0	0	0	0	0	0	0	0	0	0	0	0	0	6
Bacteria	__Firmicutes	__Clostridia	__Clostridiales	__Lachnospiraceae	__Lachnoclostridium	1117	273	127	287	1102	187	272	353	575	7	498	8	373	97	126	2055	82	151	256	0	671	1515	0	149	500	32	1451	0	57	171	0
Bacteria	__Firmicutes	__Clostridia	__Clostridiales	__Lachnospiraceae	__Lachnospira	0	0	0	0	0	0	0	10	0	0	0	0	0	0	0	0	0	39	81	0	0	0	0	0	48	0	611	0	0	0	0
Bacteria	__Firmicutes	__Clostridia	__Clostridiales	__Lachnospiraceae	__Lachnotalea	0	107	0	0	0	0	0	0	0	0	0	0	0	0	0	0	0	0	0	0	0	0	0	0	0	0	0	0	0	0	0
Bacteria	__Firmicutes	__Clostridia	__Clostridiales	__Lachnospiraceae	__Marvinbryantia	0	0	0	79	0	0	0	0	0	0	0	0	0	0	0	0	0	0	0	0	0	0	0	0	0	0	0	0	0	0	0
Bacteria	__Firmicutes	__Clostridia	__Clostridiales	__Lachnospiraceae	__Muricomes	0	0	0	0	0	130	0	0	0	0	0	0	0	0	0	1	0	0	0	0	0	0	0	0	0	0	0	0	0	0	0
Bacteria	__Firmicutes	__Clostridia	__Clostridiales	__Lachnospiraceae	__Murimonas	0	0	0	0	0	0	0	3	0	0	0	0	0	0	0	0	0	0	0	0	0	0	0	0	0	0	0	0	0	0	0
Bacteria	__Firmicutes	__Clostridia	__Clostridiales	__Lachnospiraceae	__Oribacterium	0	0	163	0	0	0	0	3	0	0	1255	0	80	0	0	0	0	0	0	0	0	0	0	0	0	0	0	0	0	0	0
Bacteria	__Firmicutes	__Clostridia	__Clostridiales	__Lachnospiraceae	__Parasporobacterium	0	0	0	0	0	0	0	1	0	0	0	0	0	0	0	0	0	19	0	0	0	0	0	0	39	0	0	0	0	0	0
Bacteria	__Firmicutes	__Clostridia	__Clostridiales	__Lachnospiraceae	__Pseudobutyrivibrio	0	0	0	0	0	0	0	15	0	0	0	0	0	0	0	0	27	0	130	0	0	0	0	0	0	0	0	0	0	0	0
Bacteria	__Firmicutes	__Clostridia	__Clostridiales	__Lachnospiraceae	__Roseburia	38	1	1	432	15	67	368	3024	1421	40	455	5	254	0	0	29	89	0	14	0	16	0	144	0	608	0	43	0	202	124	0
Bacteria	__Firmicutes	__Clostridia	__Clostridiales	__Lachnospiraceae	__Stomatobaculum	0	0	0	0	0	0	0	0	0	0	0	0	0	0	0	0	0	0	0	0	0	0	0	0	0	0	0	0	0	0	0
Bacteria	__Firmicutes	__Clostridia	__Clostridiales	__Lachnospiraceae	__Syntrophococcus	0	0	0	0	0	0	0	19	0	0	0	0	0	0	0	0	0	0	0	0	0	0	0	0	0	0	0	0	0	0	0
Bacteria	__Firmicutes	__Clostridia	__Clostridiales	__Lachnospiraceae	__Tyzzerella	509	155	30	0	0	36	33	459	230	21	102	0	58	0	0	73	23	0	0	0	3	0	0	0	20	0	0	0	172	67	0
Bacteria	__Firmicutes	__Clostridia	__Clostridiales	__Oscillospiraceae	__Oscillibacter	384	169	590	54	55	178	146	177	18	53	249	0	291	0	50	570	1402	638	1152	0	8	30	0	82	742	120	1059	0	299	0	0
Bacteria	__Firmicutes	__Clostridia	__Clostridiales	__Peptococcaceae	__Desulfitobacterium	0	0	0	0	0	0	0	0	0	0	0	0	0	0	0	0	76	0	0	0	0	0	0	0	0	0	0	0	0	0	0
Bacteria	__Firmicutes	__Clostridia	__Clostridiales	__Peptococcaceae	__Desulfohalotomaculum	0	0	0	0	0	0	0	0	0	0	0	0	0	0	0	0	0	13	0	0	0	0	0	0	0	0	0	0	0	0	0
Bacteria	__Firmicutes	__Clostridia	__Clostridiales	__Peptococcaceae	__Desulfotomaculum	0	0	0	0	0	0	0	3	0	0	0	0	0	0	0	0	0	0	0	0	0	0	0	0	0	0	0	0	0	0	0
Bacteria	__Firmicutes	__Clostridia	__Clostridiales	__Peptococcaceae	__Peptococcus	0	0	0	0	0	0	0	0	0	0	0	0	0	0	0	0	0	0	0	0	0	0	0	0	0	0	0	0	0	0	0
Bacteria	__Firmicutes	__Clostridia	__Clostridiales	__Peptostreptococcaceae	__	0	0	0	0	0	0	0	0	0	0	0	0	0	0	0	0	226	0	0	0	0	0	0	0	0	0	0	0	0	0	0
Bacteria	__Firmicutes	__Clostridia	__Clostridiales	__Peptostreptococcaceae	__Filifactor	0	0	0	0	0	0	0	0	0	0	0	0	0	0	262	0	0	0	0	0	0	0	0	0	0	0	0	0	0	0	0
Bacteria	__Firmicutes	__Clostridia	__Clostridiales	__Peptostreptococcaceae	__Intestinibacter	0	0	138	0	0	0	331	15	51	0	0	0	0	0	0	0	0	20	0	0	0	0	0	0	0	60	0	0	0	44	54
Bacteria	__Firmicutes	__Clostridia	__Clostridiales	__Peptostreptococcaceae	__Peptostreptococcus	0	0	60	98	0	0	0	0	0	0	0	19	0	0	0	13	0	0	76	0	181	76	0	0	0	0	0	0	0	0	20
Bacteria	__Firmicutes	__Clostridia	__Clostridiales	__Peptostreptococcaceae	__Romboutsia	0	0	0	0	0	0	132	57	13	0	2	0	0	0	0	0	113	168	36	0	0	0	0	0	39	0	9	0	0	264	0
Bacteria	__Firmicutes	__Clostridia	__Clostridiales	__Ruminococcaceae	__	310	175	91	0	0	34	0	207	345	24	0	0	189	12	58	47	427	308	743	0	6	0	0	87	106	40	24	0	104	25	0
Bacteria	__Firmicutes	__Clostridia	__Clostridiales	__Ruminococcaceae	__Acetanaerobacterium	0	0	0	0	0	41	0	0	0	0	0	0	0	0	61	0	115	80	28	0	0	0	0	0	0	0	0	0	0	0	0
Bacteria	__Firmicutes	__Clostridia	__Clostridiales	__Ruminococcaceae	__Acetivibrio	0	0	0	0	0	0	0	0	0	0	0	0	0	0	0	0	0	0	55	0	142	8	149	0	65	0	0	0	0	0	0
Bacteria	__Firmicutes	__Clostridia	__Clostridiales	__Ruminococcaceae	__Agathobaculum	0	0	0	0	0	186	0	311	0	0	71	0	152	7	0	4	0	0	0	0	31	4	0	98	0	108	152	0	13	26	0
Bacteria	__Firmicutes	__Clostridia	__Clostridiales	__Ruminococcaceae	__Anaeromassilibacillus	0	0	0	0	0	0	0	0	0	0	0	0	0	0	0	0	0	0	37	0	0	0	0	0	0	0	0	0	0	0	0
Bacteria	__Firmicutes	__Clostridia	__Clostridiales	__Ruminococcaceae	__Anaerotruncus	51	25	0	0	0	0	0	0	0	0	0	0	0	0	0	3	0	0	61	0	0	0	0	47	0	0	0	0	0	0	0
Bacteria	__Firmicutes	__Clostridia	__Clostridiales	__Ruminococcaceae	__Caproiciproducens	0	0	0	0	0	0	0	0	0	0	0	0	0	0	0	0	0	0	0	0	0	0	0	42	0	0	0	0	0	0	0
Bacteria	__Firmicutes	__Clostridia	__Clostridiales	__Ruminococcaceae	__Ethanoligenens	0	0	0	0	0	0	0	0	0	0	0	0	0	0	0	0	0	0	182	0	0	0	0	0	0	0	0	0	0	0	0
Bacteria	__Firmicutes	__Clostridia	__Clostridiales	__Ruminococcaceae	__Faecalibacterium	139	69	895	0	12	601	812	5407	456	65	292	8	1695	103	102	2	318	326	682	80	7	78	0	3019	2407	248	2741	0	536	435	0
Bacteria	__Firmicutes	__Clostridia	__Clostridiales	__Ruminococcaceae	__Flavonifractor	0	0	0	0	0	99	0	115	0	0	84	0	0	0	0	66	0	0	48	0	2	32	0	0	22	70	249	0	0	0	0
Bacteria	__Firmicutes	__Clostridia	__Clostridiales	__Ruminococcaceae	__Gemmiger	0	0	0	88	0	37	8	456	41	0	0	0	217	0	0	1	269	16	84	356	2	0	0	670	118	78	243	0	27	54	0
Bacteria	__Firmicutes	__Clostridia	__Clostridiales	__Ruminococcaceae	__Harryflintia	0	0	0	0	0	0	0	0	0	0	0	0	0	0	0	0	0	0	0	0	0	0	0	0	0	0	0	0	0	0	0
Bacteria	__Firmicutes	__Clostridia	__Clostridiales	__Ruminococcaceae	__Hydrogenoanaerobacterium	0	0	0	0	0	0	0	0	0	0	0	0	0	0	0	0	18	0	0	0	0	0	0	0	0	0	0	0	0	0	0
Bacteria	__Firmicutes	__Clostridia	__Clostridiales	__Ruminococcaceae	__Negativibacillus	0	0	70	0	0	0	239	3	0	0	0	0	0	0	0	18	0	0	49	0	0	0	0	0	30	0	0	0	169	0	0
Bacteria	__Firmicutes	__Clostridia	__Clostridiales	__Ruminococcaceae	__Neglecta	0	229	78	0	0	0	114	17	0	0	0	0	0	0	0	3	16	13	0	0	0	0	0	55	0	0	75	0	0	0	0
Bacteria	__Firmicutes	__Clostridia	__Clostridiales	__Ruminococcaceae	__Paludicola	0	0	0	0	0	0	0	0	0	0	0	0	0	0	0	0	0	0	0	0	0	0	0	0	0	0	17	0	0	0	0
Bacteria	__Firmicutes	__Clostridia	__Clostridiales	__Ruminococcaceae	__Phocea	0	0	0	0	0	0	0	8	2	0	0	0	0	0	0	0	0	0	0	0	0	0	0	0	0	0	0	0	0	0	0
Bacteria	__Firmicutes	__Clostridia	__Clostridiales	__Ruminococcaceae	__Pseudoflavonifractor	0	0	0	0	0	0	0	0	0	0	0	0	0	0	0	0	10	3	0	0	0	0	0	6	0	0	0	0	0	0	0
Bacteria	__Firmicutes	__Clostridia	__Clostridiales	__Ruminococcaceae	__Ruminococcus	104	127	51	0	0	216	0	314	1327	0	458	35	1691	26	113	6	1013	391	857	42	19	0	37	426	675	20	137	0	50	184	0
Bacteria	__Firmicutes	__Clostridia	__Clostridiales	__Ruminococcaceae	__Ruthenibacterium	0	36	0	0	82	0	0	0	70	0	0	0	0	0	0	14	112	75	251	0	1	0	0	0	0	0	0	0	3	0	0
Bacteria	__Firmicutes	__Clostridia	__Clostridiales	__Ruminococcaceae	__Sporobacter	0	0	0	0	10	52	0	0	0	0	56	0	0	0	0	0	378	223	425	0	0	0	0	0	0	0	0	0	0	0	0
Bacteria	__Firmicutes	__Clostridia	__Clostridiales	__Vallitaleaceae	__Vallitalea	0	0	0	0	0	0	0	16	0	0	0	0	0	0	56	64	1854	663	0	0	0	0	0	62	0	0	0	0	0	0	0
Bacteria	__Firmicutes	__Clostridia	__Thermoanaerobacterales	__Thermoanaerobacteraceae	__Moorella	0	0	0	0	0	0	0	3	0	0	0	0	0	0	0	0	0	0	0	0	0	0	0	0	0	0	0	0	0	0	0
Bacteria	__Firmicutes	__Erysipelotrichia	__Erysipelotrichales	__Erysipelotrichaceae	__Absiella	0	0	0	0	0	0	0	0	0	0	0	0	0	0	0	0	0	0	0	0	0	0	0	0	0	0	0	0	0	0	0
Bacteria	__Firmicutes	__Erysipelotrichia	__Erysipelotrichales	__Erysipelotrichaceae	__Breznakia	0	0	0	0	0	0	0	0	0	0	0	0	0	0	0	0	0	0	0	0	0	0	0	0	0	0	0	0	0	0	0
Bacteria	__Firmicutes	__Erysipelotrichia	__Erysipelotrichales	__Erysipelotrichaceae	__Catenibacterium	0	0	0	0	0	0	0	0	0	112	22	0	3	198	0	0	0	67	0	0	10	0	0	0	0	0	0	0	0	0	0
Bacteria	__Firmicutes	__Erysipelotrichia	__Erysipelotrichales	__Erysipelotrichaceae	__Dielma	0	0	0	0	0	0	0	0	16	0	0	0	0	0	0	0	0	0	0	0	0	2	0	0	0	0	0	0	103	0	0
Bacteria	__Firmicutes	__Erysipelotrichia	__Erysipelotrichales	__Erysipelotrichaceae	__Erysipelatoclostridium	4845	629	131	0	0	0	211	824	299	31	0	0	0	0	217	31	201	0	39	0	10	292	0	329	520	508	880	0	420	651	95
Bacteria	__Firmicutes	__Erysipelotrichia	__Erysipelotrichales	__Erysipelotrichaceae	__Faecalitalea	0	0	0	0	0	0	0	0	0	0	0	0	0	0	0	0	0	0	0	0	0	0	0	0	0	0	0	0	0	0	0
Bacteria	__Firmicutes	__Erysipelotrichia	__Erysipelotrichales	__Erysipelotrichaceae	__Holdemanella	0	477	0	0	0	0	69	8	0	21	0	0	0	0	0	0	1211	0	0	0	35	0	30	0	0	0	0	0	0	0	0
Bacteria	__Firmicutes	__Erysipelotrichia	__Erysipelotrichales	__Erysipelotrichaceae	__Holdemania	0	0	0	0	0	0	4	18	0	0	0	0	0	0	0	0	0	0	33	0	0	0	0	0	0	0	0	0	110	0	0
Bacteria	__Firmicutes	__Erysipelotrichia	__Erysipelotrichales	__Erysipelotrichaceae	__Longicatena	0	0	0	0	0	0	0	3	0	0	0	0	0	0	0	0	0	0	0	0	0	0	0	0	0	0	0	0	0	0	0
Bacteria	__Firmicutes	__Erysipelotrichia	__Erysipelotrichales	__Erysipelotrichaceae	__Massilimicrobiota	0	0	0	0	0	0	0	0	0	0	0	0	0	0	0	0	0	0	0	0	0	0	0	0	0	0	0	0	0	0	0
Bacteria	__Firmicutes	__Erysipelotrichia	__Erysipelotrichales	__Erysipelotrichaceae	__Solobacterium	0	0	0	0	104	0	0	0	0	0	137	0	0	0	0	0	0	0	7	0	0	21	0	0	0	0	0	0	0	0	0
Bacteria	__Firmicutes	__Erysipelotrichia	__Erysipelotrichales	__Erysipelotrichaceae	__Turicibacter	0	0	0	0	0	0	0	0	0	0	0	0	0	0	39	0	22	0	0	0	0	0	0	0	0	0	0	0	0	0	0
Bacteria	__Firmicutes	__Negativicutes	__Acidaminococcales	__Acidaminococcaceae	__Acidaminococcus	0	0	0	0	0	0	0	0	0	0	0	0	0	0	0	0	0	0	0	0	0	0	0	0	0	0	0	0	0	0	0
Bacteria	__Firmicutes	__Negativicutes	__Acidaminococcales	__Acidaminococcaceae	__Phascolarctobacterium	0	1132	115	0	0	237	0	0	261	49	180	0	132	34	0	0	932	0	0	30	1	34	0	0	1045	535	1771	0	0	20	0
Bacteria	__Firmicutes	__Negativicutes	__Acidaminococcales	__Acidaminococcaceae	__Succiniclasticum	0	0	0	0	0	0	0	7	0	0	0	0	0	0	0	0	0	457	0	0	0	0	0	0	0	0	0	0	0	0	0
Bacteria	__Firmicutes	__Negativicutes	__Selenomonadales	__Selenomonadaceae	__Centipeda	0	0	0	0	0	0	0	0	0	0	0	0	80	0	0	0	0	0	0	0	0	0	0	0	0	0	0	0	0	0	17
Bacteria	__Firmicutes	__Negativicutes	__Selenomonadales	__Selenomonadaceae	__Megamonas	0	34	0	0	0	0	3304	107	0	0	0	0	297	0	0	0	306	83	0	0	0	0	0	0	1923	0	0	0	0	13675	0
Bacteria	__Firmicutes	__Negativicutes	__Selenomonadales	__Selenomonadaceae	__Mitsuokella	0	0	0	0	0	0	0	1	0	0	0	0	0	0	0	0	0	0	0	0	0	0	0	404	200	0	0	0	0	0	0
Bacteria	__Firmicutes	__Negativicutes	__Selenomonadales	__Selenomonadaceae	__Selenomonas	0	0	0	120	0	0	0	6	0	0	116	68	0	0	0	2	0	113	0	0	389	0	0	78	2	0	0	0	0	0	0
Bacteria	__Firmicutes	__Negativicutes	__Veillonellales	__Veillonellaceae	__Allisonella	0	0	0	0	0	20	0	0	0	0	0	0	0	0	0	0	0	0	0	0	0	0	0	0	38	0	0	0	0	0	0
Bacteria	__Firmicutes	__Negativicutes	__Veillonellales	__Veillonellaceae	__Dialister	0	0	0	307	0	0	0	4	0	0	69	0	0	0	0	0	0	6	37	0	1270	117	0	0	0	0	0	0	40	0	0
Bacteria	__Firmicutes	__Negativicutes	__Veillonellales	__Veillonellaceae	__Megasphaera	0	0	0	0	0	0	0	6	0	0	0	0	0	0	0	0	0	0	0	0	0	2	0	76	0	0	0	0	0	0	0
Bacteria	__Firmicutes	__Negativicutes	__Veillonellales	__Veillonellaceae	__Veillonella	0	163	182	0	0	0	128	2151	120	16	0	0	530	738	154	0	73	0	0	0	0	0	133	173	46	65	63	0	0	0	137
Bacteria	__Firmicutes	__Tissierellia	__	__	__Sedimentibacter	0	3	0	0	0	0	0	0	0	0	0	0	0	0	0	0	0	0	0	0	0	0	0	0	0	0	0	0	0	0	0
Bacteria	__Firmicutes	__Tissierellia	__Tissierellales	__Peptoniphilaceae	__Anaerococcus	0	0	0	222	0	0	0	0	0	0	0	0	0	0	0	2	0	0	0	0	0	0	0	0	0	0	0	0	0	0	0
Bacteria	__Firmicutes	__Tissierellia	__Tissierellales	__Peptoniphilaceae	__Finegoldia	0	0	0	0	0	0	0	0	0	0	0	0	0	0	0	0	0	11	19	0	0	0	0	0	0	0	0	0	0	0	0
Bacteria	__Firmicutes	__Tissierellia	__Tissierellales	__Peptoniphilaceae	__Parvimonas	0	0	3	157	7	0	0	0	0	0	33	0	0	107	0	4	0	0	196	0	189	61	62	0	0	0	0	0	0	0	0
Bacteria	__Firmicutes	__Tissierellia	__Tissierellales	__Peptoniphilaceae	__Peptoniphilus	0	0	0	0	0	0	0	0	0	55	0	0	0	0	0	0	0	0	0	0	0	52	0	0	14	0	0	0	145	0	0
Bacteria	__Fusobacteria	__Fusobacteriia	__Fusobacteriales	__Fusobacteriaceae	__Fusobacterium	18	128	370	15015	10728	15888	2735	17	28	5	4600	48	397	722	32479	82	1223	0	91	0	3952	3392	9558	0	76	3009	0	2471	1872	60	9857
Bacteria	__Fusobacteria	__Fusobacteriia	__Fusobacteriales	__Leptotrichiaceae	__Leptotrichia	53	0	91	3201	0	0	0	0	0	0	71	6879	0	0	0	0	0	1887	0	0	902	0	9076	0	0	12	0	0	0	0	69
Bacteria	__Fusobacteria	__Fusobacteriia	__Fusobacteriales	__Leptotrichiaceae	__Sneathia	0	0	0	0	0	0	0	0	0	0	0	0	189	0	0	0	0	0	0	0	0	0	0	0	0	0	0	0	0	0	0
Bacteria	__Fusobacteria	__Fusobacteriia	__Fusobacteriales	__Leptotrichiaceae	__Streptobacillus	0	0	0	0	0	0	0	0	0	0	0	0	0	0	0	0	0	0	0	0	0	0	0	0	0	3	0	0	0	0	0
Bacteria	__Gemmatimonadetes	__Gemmatimonadetes	__Gemmatimonadales	__Gemmatimonadaceae	__Roseisolibacter	0	0	0	0	0	0	0	0	0	0	0	0	0	0	0	0	0	0	0	0	0	0	0	0	0	0	0	0	0	0	0
Bacteria	__Lentisphaerae	__Lentisphaeria	__Victivallales	__Victivallaceae	__Victivallis	0	16	0	0	0	0	0	0	0	0	0	0	0	0	0	0	0	0	0	0	0	0	0	41	0	0	0	0	0	0	0
Bacteria	__Planctomycetes	__Phycisphaerae	__Phycisphaerales	__Phycisphaeraceae	__Phycisphaera	0	0	0	0	0	0	0	0	0	0	0	0	0	0	0	0	0	0	0	0	0	0	0	0	0	0	0	0	0	0	0
Bacteria	__Proteobacteria	__Alphaproteobacteria	__	__	__Phreatobacter	0	0	0	0	0	0	0	0	0	0	0	0	0	0	0	0	0	0	0	0	0	0	0	0	0	0	0	0	0	0	0
Bacteria	__Proteobacteria	__Alphaproteobacteria	__Caulobacterales	__Caulobacteraceae	__Brevundimonas	125	0	0	0	0	55	10	0	0	0	95	0	0	2	0	0	0	40	8	0	0	0	0	0	0	0	0	0	0	0	25
Bacteria	__Proteobacteria	__Alphaproteobacteria	__Rhizobiales	__Aurantimonadaceae	__Aureimonas	0	0	0	0	0	0	0	0	0	0	0	0	0	0	0	0	0	0	0	0	0	0	0	0	0	0	0	0	0	0	0
Bacteria	__Proteobacteria	__Alphaproteobacteria	__Rhizobiales	__Bradyrhizobiaceae	__Bradyrhizobium	0	36	0	0	0	0	0	0	0	0	0	0	0	0	0	0	0	0	0	0	0	0	3	0	0	0	0	0	0	0	0
Bacteria	__Proteobacteria	__Alphaproteobacteria	__Rhizobiales	__Brucellaceae	__Brucella	0	0	0	0	0	0	0	0	0	0	0	0	0	0	0	0	0	0	0	0	0	0	0	0	0	0	0	0	0	0	0
Bacteria	__Proteobacteria	__Alphaproteobacteria	__Rhizobiales	__Methylobacteriaceae	__Methylobacterium	0	0	0	0	0	0	0	0	0	0	3	0	0	0	0	0	0	0	0	0	0	0	0	0	0	0	48	0	0	0	0
Bacteria	__Proteobacteria	__Alphaproteobacteria	__Rhizobiales	__Methylobacteriaceae	__Methylorubrum	0	0	0	0	0	0	0	0	0	0	38	0	0	0	0	0	313	0	34	58	0	0	0	0	0	0	0	0	33	0	0
Bacteria	__Proteobacteria	__Alphaproteobacteria	__Rhizobiales	__Phyllobacteriaceae	__Tianweitania	121	0	0	0	0	0	0	0	0	0	0	0	0	0	0	0	0	0	0	0	0	0	0	0	0	0	0	0	0	0	0
Bacteria	__Proteobacteria	__Alphaproteobacteria	__Rhizobiales	__Rhizobiaceae	__Rhizobium	0	0	0	0	0	0	0	0	0	0	0	0	0	0	0	0	0	0	0	0	0	0	0	0	0	0	0	0	0	0	0
Bacteria	__Proteobacteria	__Alphaproteobacteria	__Rhizobiales	__Rhodobiaceae	__Amorphus	0	0	0	0	0	0	0	0	0	0	0	0	0	0	0	0	0	0	0	0	0	0	0	54	0	0	0	0	0	0	0
Bacteria	__Proteobacteria	__Alphaproteobacteria	__Rhodobacterales	__Rhodobacteraceae	__Limibaculum	0	0	0	0	0	0	0	0	0	0	0	0	0	0	0	0	0	0	0	0	0	0	0	0	0	0	0	16	0	0	0
Bacteria	__Proteobacteria	__Alphaproteobacteria	__Rhodobacterales	__Rhodobacteraceae	__Paracoccus	0	0	0	0	0	0	0	0	0	0	0	0	0	4	0	0	13	0	0	0	0	142	0	0	0	0	81	25	0	0	0
Bacteria	__Proteobacteria	__Alphaproteobacteria	__Rhodobacterales	__Rhodobacteraceae	__Rhodobacter	0	0	0	0	0	0	0	0	0	0	0	0	0	0	0	0	0	0	0	0	0	0	7	0	0	0	0	0	0	0	0
Bacteria	__Proteobacteria	__Alphaproteobacteria	__Rhodobacterales	__Rhodobacteraceae	__Rubellimicrobium	0	0	0	0	0	0	0	0	0	24	0	0	0	0	0	0	0	0	0	0	0	0	0	0	0	0	0	0	0	0	0
Bacteria	__Proteobacteria	__Alphaproteobacteria	__Rhodospirillales	__Acetobacteraceae	__Belnapia	0	0	0	0	0	0	0	0	0	141	0	0	0	0	0	0	0	0	0	0	0	0	0	0	0	0	0	0	0	0	0
Bacteria	__Proteobacteria	__Alphaproteobacteria	__Rhodospirillales	__Acetobacteraceae	__Dankookia	165	0	0	0	0	0	0	0	0	0	0	0	0	0	0	0	0	0	0	0	0	0	0	0	0	0	0	0	0	0	0
Bacteria	__Proteobacteria	__Alphaproteobacteria	__Rhodospirillales	__Acetobacteraceae	__Roseomonas	0	0	0	0	0	0	0	0	0	0	0	0	0	0	0	0	0	0	0	0	0	0	0	0	0	0	0	0	0	0	100
Bacteria	__Proteobacteria	__Alphaproteobacteria	__Rhodospirillales	__Rhodospirillaceae	__Aliidongia	0	0	0	0	0	0	0	0	0	0	0	0	0	0	0	0	0	0	0	0	0	0	0	0	0	0	0	0	0	0	0
Bacteria	__Proteobacteria	__Alphaproteobacteria	__Rhodospirillales	__Rhodospirillaceae	__Fodinicurvata	0	0	0	0	0	0	0	0	0	0	0	0	0	0	0	0	0	0	0	0	0	0	0	168	0	0	0	0	0	0	0
Bacteria	__Proteobacteria	__Alphaproteobacteria	__Rhodospirillales	__Rhodospirillaceae	__Novispirillum	0	0	0	0	0	0	0	0	0	0	0	0	0	0	0	0	0	0	0	0	0	0	0	119	0	0	0	0	0	0	0
Bacteria	__Proteobacteria	__Alphaproteobacteria	__Rhodospirillales	__Rhodospirillaceae	__Rhodospirillum	0	0	57	0	0	0	0	0	0	0	0	0	0	0	0	0	0	0	0	0	0	0	0	0	0	0	0	0	0	0	0
Bacteria	__Proteobacteria	__Alphaproteobacteria	__Sphingomonadales	__Erythrobacteraceae	__Altererythrobacter	193	0	0	0	0	0	0	0	0	0	0	0	0	0	0	0	0	94	0	0	0	0	0	0	0	0	0	0	0	0	0
Bacteria	__Proteobacteria	__Alphaproteobacteria	__Sphingomonadales	__Sphingomonadaceae	__Sphingobium	0	0	0	0	0	0	0	0	0	24	0	0	0	0	0	0	0	0	0	0	0	0	0	0	0	0	0	0	0	0	0
Bacteria	__Proteobacteria	__Alphaproteobacteria	__Sphingomonadales	__Sphingomonadaceae	__Sphingomonas	0	0	143	0	0	141	0	0	0	0	0	0	0	0	0	0	0	33	0	0	0	0	0	0	0	0	0	0	0	0	0
Bacteria	__Proteobacteria	__Betaproteobacteria	__Burkholderiales	__	__Aquabacterium	0	0	0	0	0	0	0	0	71	22	0	0	0	0	0	0	0	0	0	0	0	0	0	0	0	0	0	0	0	0	0
Bacteria	__Proteobacteria	__Betaproteobacteria	__Burkholderiales	__	__Tepidimonas	0	0	0	0	0	0	0	0	0	0	0	0	0	0	0	0	0	0	0	0	0	0	77	0	0	0	0	0	0	0	0
Bacteria	__Proteobacteria	__Betaproteobacteria	__Burkholderiales	__Burkholderiaceae	__Ralstonia	70	0	24	0	0	74	145	0	0	0	133	0	0	23	0	1	0	73	0	0	0	0	0	265	33	75	14	0	0	5	51
Bacteria	__Proteobacteria	__Betaproteobacteria	__Burkholderiales	__Comamonadaceae	__Acidovorax	0	0	0	0	0	0	25	0	0	0	0	0	0	0	0	0	0	0	0	0	0	0	0	124	0	0	0	0	0	0	0
Bacteria	__Proteobacteria	__Betaproteobacteria	__Burkholderiales	__Comamonadaceae	__Caldimonas	0	0	0	0	0	0	0	0	0	0	0	0	0	0	0	0	0	0	0	0	0	0	125	0	0	0	0	0	0	0	0
Bacteria	__Proteobacteria	__Betaproteobacteria	__Burkholderiales	__Comamonadaceae	__Comamonas	0	7176	0	0	0	0	0	0	0	0	0	0	0	0	0	0	0	212	0	0	0	0	0	787	0	0	74	0	2156	0	0
Bacteria	__Proteobacteria	__Betaproteobacteria	__Burkholderiales	__Comamonadaceae	__Delftia	76	0	16	98	0	0	0	0	0	0	0	0	0	0	0	0	0	0	0	0	0	0	0	0	27	0	0	0	0	0	0
Bacteria	__Proteobacteria	__Betaproteobacteria	__Burkholderiales	__Comamonadaceae	__Ottowia	0	0	0	0	0	0	0	0	0	0	0	0	0	0	0	0	0	0	0	0	0	0	0	0	0	0	0	0	0	0	0
Bacteria	__Proteobacteria	__Betaproteobacteria	__Burkholderiales	__Comamonadaceae	__Ramlibacter	0	0	0	0	0	0	0	0	0	0	0	0	0	0	0	0	0	0	0	0	0	0	0	0	0	0	7	0	0	0	0
Bacteria	__Proteobacteria	__Betaproteobacteria	__Burkholderiales	__Comamonadaceae	__Variovorax	142	7	0	0	0	0	0	0	0	0	0	0	0	0	0	0	93	0	0	73	0	0	0	0	0	0	0	0	0	0	34
Bacteria	__Proteobacteria	__Betaproteobacteria	__Burkholderiales	__Oxalobacteraceae	__Massilia	0	0	0	0	0	0	0	0	0	0	0	0	0	0	0	0	0	0	5	0	0	10	38	0	3	0	0	0	0	0	0
Bacteria	__Proteobacteria	__Betaproteobacteria	__Burkholderiales	__Sutterellaceae	__Duodenibacillus	0	22	0	0	0	151	0	0	0	0	0	0	0	0	0	0	0	183	0	0	0	0	0	499	0	0	266	0	0	0	0
Bacteria	__Proteobacteria	__Betaproteobacteria	__Burkholderiales	__Sutterellaceae	__Parasutterella	0	0	0	0	0	60	0	43	0	0	0	0	0	0	0	0	13	128	112	2655	0	0	0	3	645	0	24	0	0	0	0
Bacteria	__Proteobacteria	__Betaproteobacteria	__Burkholderiales	__Sutterellaceae	__Sutterella	0	177	0	0	0	0	2480	14	41	142	0	0	0	0	0	0	98	0	181	0	26	0	0	41	0	586	1644	275	784	1357	0
Bacteria	__Proteobacteria	__Betaproteobacteria	__Neisseriales	__Neisseriaceae	__Kingella	0	0	0	0	0	0	0	0	0	0	0	3	0	0	0	0	0	0	0	0	0	28	0	0	0	0	0	0	0	0	0
Bacteria	__Proteobacteria	__Betaproteobacteria	__Neisseriales	__Neisseriaceae	__Neisseria	0	30	76	0	0	0	149	0	0	0	0	0	352	0	0	0	0	50	0	0	0	0	0	0	0	0	550	0	0	0	115
Bacteria	__Proteobacteria	__Deltaproteobacteria	__Desulfobacterales	__Desulfobacteraceae	__Algorimarina	0	0	0	0	0	0	0	0	0	0	0	0	0	0	0	0	0	0	0	0	0	0	0	0	0	0	0	0	0	0	0
Bacteria	__Proteobacteria	__Deltaproteobacteria	__Desulfobacterales	__Desulfobacteraceae	__Desulfatitalea	0	0	0	0	0	0	0	0	0	0	0	0	0	0	0	0	0	0	0	0	0	0	0	0	0	0	0	0	0	0	0
Bacteria	__Proteobacteria	__Deltaproteobacteria	__Desulfobacterales	__Desulfobacteraceae	__Desulfosarcina	0	0	0	0	0	0	0	0	0	0	0	0	0	0	0	0	0	0	0	0	0	0	0	0	0	0	0	0	0	0	0
Bacteria	__Proteobacteria	__Deltaproteobacteria	__Desulfovibrionales	__Desulfomicrobiaceae	__Desulfomicrobium	0	0	0	0	0	0	0	0	0	0	0	0	0	0	0	0	0	0	0	0	0	0	0	0	0	0	0	0	0	0	0
Bacteria	__Proteobacteria	__Deltaproteobacteria	__Desulfovibrionales	__Desulfovibrionaceae	__Desulfovibrio	0	534	216	0	0	1314	144	20	0	0	0	0	253	0	168	308	320	0	680	0	164	50	0	121	254	39	307	0	83	0	0
Bacteria	__Proteobacteria	__Deltaproteobacteria	__Desulfovibrionales	__Desulfovibrionaceae	__Mailhella	0	0	0	0	0	0	0	0	0	67	0	0	0	0	0	0	0	0	0	0	0	0	0	0	0	0	0	0	0	0	0
Bacteria	__Proteobacteria	__Deltaproteobacteria	__Myxococcales	__Archangiaceae	__Cystobacter	0	0	0	0	0	0	0	0	0	0	0	0	0	0	0	0	0	0	0	0	0	0	0	0	0	0	0	0	0	0	0
Bacteria	__Proteobacteria	__Epsilonproteobacteria	__	__	__Sulfurovum	0	0	0	0	0	0	0	0	83	0	0	0	0	0	0	0	0	0	0	0	0	0	0	0	0	0	0	0	0	0	0
Bacteria	__Proteobacteria	__Epsilonproteobacteria	__Campylobacterales	__Campylobacteraceae	__Arcobacter	0	0	0	0	3	0	0	0	0	0	0	0	0	0	0	0	0	0	0	0	0	0	0	0	0	0	0	0	0	0	0
Bacteria	__Proteobacteria	__Epsilonproteobacteria	__Campylobacterales	__Campylobacteraceae	__Campylobacter	0	0	0	679	0	62	0	9	0	0	420	3401	0	0	169	5	0	557	0	0	138	146	0	56	0	0	0	0	0	0	0
Bacteria	__Proteobacteria	__Epsilonproteobacteria	__Campylobacterales	__Helicobacteraceae	__Helicobacter	0	0	0	0	0	0	0	0	0	0	0	0	101	0	0	0	0	0	0	0	0	0	0	0	0	0	0	0	0	0	0
Bacteria	__Proteobacteria	__Gammaproteobacteria	__Aeromonadales	__Aeromonadaceae	__Aeromonas	0	0	0	0	0	31	0	0	0	2	0	102	0	0	0	0	0	0	0	0	1095	11443	0	0	0	0	0	0	0	0	0
Bacteria	__Proteobacteria	__Gammaproteobacteria	__Aeromonadales	__Succinivibrionaceae	__Succinivibrio	0	0	0	0	47	0	0	15	0	0	0	0	0	0	0	0	103	0	0	0	0	0	0	0	0	0	51	0	0	0	0
Bacteria	__Proteobacteria	__Gammaproteobacteria	__Alteromonadales	__Alteromonadaceae	__Alishewanella	0	0	0	0	0	0	0	0	0	0	0	0	0	0	0	0	0	1	0	0	0	0	0	0	0	0	0	0	0	0	0
Bacteria	__Proteobacteria	__Gammaproteobacteria	__Alteromonadales	__Alteromonadaceae	__Marinobacter	0	0	0	0	0	0	0	0	0	0	0	0	0	0	0	0	0	0	0	0	0	0	0	0	0	0	34	0	0	0	0
Bacteria	__Proteobacteria	__Gammaproteobacteria	__Alteromonadales	__Shewanellaceae	__Shewanella	0	0	0	0	0	0	0	0	0	0	0	0	0	0	0	0	0	0	0	0	961	0	3587	0	0	0	0	0	0	0	0
Bacteria	__Proteobacteria	__Gammaproteobacteria	__Cellvibrionales	__Halieaceae	__Halioglobus	0	0	0	0	0	0	0	0	0	0	0	0	0	0	0	0	0	0	0	0	0	0	0	0	0	0	0	0	0	0	0
Bacteria	__Proteobacteria	__Gammaproteobacteria	__Cellvibrionales	__Halieaceae	__Parahaliea	0	0	0	0	0	0	0	0	0	0	0	0	0	0	0	0	0	0	0	0	0	0	0	0	0	0	0	0	0	0	0
Bacteria	__Proteobacteria	__Gammaproteobacteria	__Chromatiales	__Ectothiorhodospiraceae	__Thiohalomonas	0	0	0	0	0	0	0	0	0	0	0	0	0	0	0	0	0	0	0	0	0	0	0	0	0	0	0	0	0	0	0
Bacteria	__Proteobacteria	__Gammaproteobacteria	__Chromatiales	__Halothiobacillaceae	__Halothiobacillus	0	0	0	0	0	0	0	0	0	0	0	0	0	0	0	0	0	0	0	0	0	0	3	0	0	0	0	0	0	0	0
Bacteria	__Proteobacteria	__Gammaproteobacteria	__Chromatiales	__Halothiobacillaceae	__Thiovirga	0	0	0	0	0	0	0	0	57	0	0	0	0	0	0	0	0	0	0	0	0	0	0	0	0	0	0	0	0	0	0
Bacteria	__Proteobacteria	__Gammaproteobacteria	__Chromatiales	__Thioprofundaceae	__Thioprofundum	0	0	0	0	0	0	0	0	0	0	0	0	0	0	0	0	0	0	0	0	0	0	0	0	0	0	0	0	0	0	0
Bacteria	__Proteobacteria	__Gammaproteobacteria	__Enterobacterales	__Enterobacteriaceae	__Citrobacter	0	0	0	0	0	0	45	0	0	0	7	0	0	36	0	0	0	0	0	0	0	0	27	0	29	0	0	0	0	0	0
Bacteria	__Proteobacteria	__Gammaproteobacteria	__Enterobacterales	__Enterobacteriaceae	__Escherichia	18336	839	25207	0	1571	5043	1146	454	305	31	0	15	0	20630	165	106	326	10888	431	23961	26	790	78	1280	65	35	2526	18998	13825	874	5515
Bacteria	__Proteobacteria	__Gammaproteobacteria	__Enterobacterales	__Enterobacteriaceae	__Klebsiella	396	0	320	0	0	182	2697	1240	50	0	272	0	63	7247	0	0	626	790	0	0	0	4	74	61	55	63	0	4107	93	4	0
Bacteria	__Proteobacteria	__Gammaproteobacteria	__Enterobacterales	__Enterobacteriaceae	__Raoultella	0	0	0	0	0	0	0	6	0	0	0	0	0	292	0	0	24	0	0	0	0	0	0	0	0	0	0	0	0	0	0
Bacteria	__Proteobacteria	__Gammaproteobacteria	__Enterobacterales	__Morganellaceae	__Morganella	0	0	0	0	0	12	0	0	0	0	0	5540	0	0	0	0	0	0	0	0	0	0	0	0	0	0	0	0	0	0	0
Bacteria	__Proteobacteria	__Gammaproteobacteria	__Enterobacterales	__Morganellaceae	__Proteus	0	0	0	0	0	25	0	0	0	0	0	0	0	0	0	0	0	0	0	0	0	0	0	0	0	0	0	0	0	0	0
Bacteria	__Proteobacteria	__Gammaproteobacteria	__Enterobacterales	__Yersiniaceae	__Rahnella	0	0	0	0	0	0	0	0	0	0	0	0	0	0	0	0	0	0	0	0	0	0	0	0	0	0	0	0	0	0	0
Bacteria	__Proteobacteria	__Gammaproteobacteria	__Legionellales	__Legionellaceae	__Legionella	0	0	42	0	0	0	0	0	0	0	0	0	0	0	0	0	0	3	0	0	0	0	0	0	0	0	0	0	0	0	0
Bacteria	__Proteobacteria	__Gammaproteobacteria	__Oceanospirillales	__Oceanospirillaceae	__Marinobacterium	0	0	0	0	0	0	0	0	0	0	0	0	309	0	0	0	0	0	0	0	0	0	0	0	0	0	0	0	0	0	0
Bacteria	__Proteobacteria	__Gammaproteobacteria	__Pasteurellales	__Pasteurellaceae	__Aggregatibacter	0	0	41	0	0	0	85	0	0	0	0	0	40	0	0	0	0	0	0	0	0	0	0	0	0	0	0	0	0	0	0
Bacteria	__Proteobacteria	__Gammaproteobacteria	__Pasteurellales	__Pasteurellaceae	__Haemophilus	0	466	991	0	0	103	1854	355	30	17	0	458	4691	313	0	0	40	43	0	0	0	33	75	32	10	92	2171	201	0	267	3807
Bacteria	__Proteobacteria	__Gammaproteobacteria	__Pseudomonadales	__Moraxellaceae	__Acinetobacter	2	189	0	1	0	0	0	0	8	4	2	0	0	32	0	0	0	150	33	0	1	4	0	0	0	40	0	20	0	0	0
Bacteria	__Proteobacteria	__Gammaproteobacteria	__Pseudomonadales	__Moraxellaceae	__Moraxella	218	180	189	106	280	188	153	31	28	0	210	23	128	59	294	2	155	220	144	191	2	68	281	347	137	46	62	38	158	169	192
Bacteria	__Proteobacteria	__Gammaproteobacteria	__Pseudomonadales	__Pseudomonadaceae	__Pseudomonas	215	7	3	0	0	4	0	0	0	0	0	0	121	0	2	0	0	15	207	0	0	0	130	0	16	2	0	158	55	0	0
Bacteria	__Proteobacteria	__Gammaproteobacteria	__Xanthomonadales	__Xanthomonadaceae	__Stenotrophomonas	0	0	0	0	0	0	4	0	10	0	0	0	0	0	0	0	0	0	0	0	0	0	0	0	0	0	0	0	0	0	0
Bacteria	__Proteobacteria	__Oligoflexia	__Bacteriovoracales	__Bacteriovoracaceae	__Peredibacter	0	0	0	0	0	0	0	0	0	0	0	0	0	0	12	0	0	0	0	0	0	0	0	0	0	0	0	0	0	0	0
Bacteria	__Spirochaetes	__Spirochaetia	__Brachyspirales	__Brachyspiraceae	__Brachyspira	0	0	0	0	0	0	0	0	0	31250	0	0	0	0	0	0	0	0	0	0	0	0	0	0	0	14705	0	0	0	0	0
Bacteria	__Spirochaetes	__Spirochaetia	__Spirochaetales	__Spirochaetaceae	__Sphaerochaeta	0	0	0	0	0	0	0	6	0	0	0	0	0	0	0	0	0	0	0	0	0	0	0	0	0	0	0	0	0	0	0
Bacteria	__Synergistetes	__Synergistia	__Synergistales	__Synergistaceae	__Cloacibacillus	0	1003	119	0	0	0	0	0	0	11	0	0	0	0	0	0	138	23	14	0	0	0	0	488	0	0	0	0	0	0	0
Bacteria	__Synergistetes	__Synergistia	__Synergistales	__Synergistaceae	__Fretibacterium	0	0	0	0	0	0	0	0	0	0	0	0	0	0	0	1	0	0	0	0	12	0	0	0	0	0	0	0	0	0	0
Bacteria	__Synergistetes	__Synergistia	__Synergistales	__Synergistaceae	__Pyramidobacter	0	0	0	0	0	0	0	0	0	0	0	0	0	0	0	0	0	0	144	0	0	0	0	0	0	0	0	0	0	0	0
Bacteria	__Tenericutes	__Mollicutes	__Acholeplasmatales	__Acholeplasmataceae	__Acholeplasma	0	0	0	0	0	0	0	0	0	0	0	0	0	0	0	0	171	0	25	0	0	0	0	0	0	0	0	0	0	0	0
Bacteria	__Verrucomicrobia	__Verrucomicrobiae	__Verrucomicrobiales	__Akkermansiaceae	__Akkermansia	0	1532	0	0	0	0	323	0	0	0	0	0	0	0	0	18	809	2489	1611	0	0	0	0	0	0	0	0	0	0	0	0
Bacteria	__Verrucomicrobia	__Verrucomicrobiae	__Verrucomicrobiales	__Verrucomicrobiaceae	__Fucophilus	0	0	0	0	0	0	0	0	0	0	0	0	0	0	0	0	0	9	0	0	0	0	0	0	0	0	0	0	0	0	0
__	__	__	__	__	__	76	79	29	0	7	37	212	237	16	92	21	13	62	46	17	0	508	579	28	22	1	40	7	223	3	18	4	60	24	9	123

## Sheet: Species
Kingdom	Phylum	Class	Order	Family	Genus	Species	HRA01	HRA03	HRA05	HRA06	HRA09	HRA14	HRA16	HRA17	HRA19	HRA24	ACRC01	ACRC03	ACRC05	ACRC06	ACRC07	ACRC08	ACRC09	ACRC10	ACRC12	ACRC13	ACRC14	ACRC15	ACRC17	NC02	NC03	NC05	NC06	NC07	NC08	NC11	NC12
Archaea	__Euryarchaeota	__Methanobacteria	__Methanobacteriales	__Methanobacteriaceae	__Methanobrevibacter	__Methanobrevibacter arboriphilus	0	0	0	0	0	0	0	0	0	0	0	0	0	0	0	0	33	0	0	0	0	0	0	0	0	0	0	0	0	0	0
Archaea	__Euryarchaeota	__Methanobacteria	__Methanobacteriales	__Methanobacteriaceae	__Methanobrevibacter	__Methanobrevibacter smithii	3	50	0	0	0	0	0	19	0	0	0	0	0	0	0	0	0	2	0	0	0	0	0	0	0	0	0	0	0	0	0
Archaea	__Euryarchaeota	__Methanomicrobia	__Methanosarcinales	__Methanosarcinaceae	__Methanomethylovorans	__Methanomethylovorans hollandica	0	0	0	0	0	0	0	0	0	0	0	0	0	0	0	0	0	0	0	0	0	0	0	0	0	0	0	0	0	0	0
Archaea	__Euryarchaeota	__Thermoplasmata	__Methanomassiliicoccales	__Methanomassiliicoccaceae	__Methanomassiliicoccus	__Methanomassiliicoccus luminyensis	0	22	0	0	0	0	0	0	0	0	0	0	0	0	0	0	0	0	0	0	0	0	0	47	0	0	0	0	0	0	0
Bacteria	__	__	__Haloplasmatales	__Haloplasmataceae	__Haloplasma	__Haloplasma contractile	0	0	0	0	0	0	0	0	0	0	0	0	0	0	0	0	0	0	0	0	0	0	0	0	0	0	0	532	0	0	0
Bacteria	__Actinobacteria	__Actinobacteria	__Actinomycetales	__Actinomycetaceae	__Actinomyces	__Actinomyces oris	0	0	0	0	0	0	0	0	0	0	0	0	0	0	0	0	0	0	0	0	0	0	0	0	0	0	0	0	0	0	0
Bacteria	__Actinobacteria	__Actinobacteria	__Actinomycetales	__Actinomycetaceae	__Schaalia	__Schaalia cardiffensis	0	0	0	0	0	8	0	0	0	0	0	0	0	0	113	0	0	0	0	0	0	0	15	0	0	0	0	0	0	0	0
Bacteria	__Actinobacteria	__Actinobacteria	__Actinomycetales	__Actinomycetaceae	__Schaalia	__Schaalia odontolytica	0	0	0	0	0	0	0	1	6	0	0	0	11	0	0	0	0	0	0	0	0	0	0	0	0	0	32	0	0	0	113
Bacteria	__Actinobacteria	__Actinobacteria	__Bifidobacteriales	__Bifidobacteriaceae	__Bifidobacterium	__Bifidobacterium adolescentis	0	0	0	0	0	0	0	123	0	0	333	0	50	0	0	0	0	0	1	0	16	0	0	820	0	185	0	0	2	7	0
Bacteria	__Actinobacteria	__Actinobacteria	__Bifidobacteriales	__Bifidobacteriaceae	__Bifidobacterium	__Bifidobacterium animalis	0	0	0	0	0	0	0	0	0	0	0	0	0	0	0	0	0	0	0	0	0	0	0	0	0	0	0	0	0	0	0
Bacteria	__Actinobacteria	__Actinobacteria	__Bifidobacteriales	__Bifidobacteriaceae	__Bifidobacterium	__Bifidobacterium bifidum	0	0	0	0	0	0	0	0	6239	0	0	0	0	89	0	0	0	0	50	0	0	0	0	189	127	39	157	0	476	150	0
Bacteria	__Actinobacteria	__Actinobacteria	__Bifidobacteriales	__Bifidobacteriaceae	__Bifidobacterium	__Bifidobacterium breve	0	0	0	0	0	0	0	0	0	0	0	0	0	0	0	0	0	0	0	0	0	0	0	0	0	0	0	0	0	0	0
Bacteria	__Actinobacteria	__Actinobacteria	__Bifidobacteriales	__Bifidobacteriaceae	__Bifidobacterium	__Bifidobacterium coryneforme	0	0	0	0	0	0	0	3	0	0	0	0	0	0	0	0	0	0	0	0	0	0	0	0	0	0	0	0	0	0	0
Bacteria	__Actinobacteria	__Actinobacteria	__Bifidobacteriales	__Bifidobacteriaceae	__Bifidobacterium	__Bifidobacterium longum	132	0	0	0	0	0	0	148	0	0	0	0	0	35	0	0	0	269	0	0	0	0	0	914	0	84	3	0	81	64	0
Bacteria	__Actinobacteria	__Actinobacteria	__Corynebacteriales	__	__Lawsonella	__Lawsonella clevelandensis	0	0	0	0	0	14	0	0	0	0	0	0	0	0	0	0	0	0	0	0	0	0	0	0	0	0	0	0	0	0	0
Bacteria	__Actinobacteria	__Actinobacteria	__Corynebacteriales	__Corynebacteriaceae	__Corynebacterium	__Corynebacterium durum	0	0	0	0	0	0	0	0	0	0	0	0	0	0	0	0	0	0	0	0	0	0	0	0	0	0	0	0	0	0	0
Bacteria	__Actinobacteria	__Actinobacteria	__Corynebacteriales	__Corynebacteriaceae	__Corynebacterium	__Corynebacterium kroppenstedtii	0	0	0	0	0	0	0	0	0	0	0	0	0	0	0	0	0	0	0	0	0	0	0	0	0	0	0	0	0	0	0
Bacteria	__Actinobacteria	__Actinobacteria	__Corynebacteriales	__Corynebacteriaceae	__Corynebacterium	__Corynebacterium minutissimum	0	0	0	0	0	0	0	0	0	0	0	0	0	0	0	0	0	20	0	0	0	0	0	0	0	0	0	0	0	0	0
Bacteria	__Actinobacteria	__Actinobacteria	__Corynebacteriales	__Corynebacteriaceae	__Corynebacterium	__Corynebacterium pilbarense	0	0	0	0	0	0	0	0	0	0	0	0	0	0	0	0	0	0	0	0	0	0	0	0	0	0	0	0	0	0	0
Bacteria	__Actinobacteria	__Actinobacteria	__Corynebacteriales	__Corynebacteriaceae	__Corynebacterium	__Corynebacterium tuberculostearicum	0	0	0	3	0	0	0	0	2	0	0	0	0	0	0	0	0	0	0	0	0	0	3	0	0	0	0	23	0	0	0
Bacteria	__Actinobacteria	__Actinobacteria	__Corynebacteriales	__Dietziaceae	__Dietzia	__Dietzia maris	0	0	0	0	0	0	0	0	0	0	0	0	0	0	0	0	0	0	0	0	0	0	0	0	0	0	0	23	0	0	0
Bacteria	__Actinobacteria	__Actinobacteria	__Corynebacteriales	__Mycobacteriaceae	__Mycolicibacterium	__Mycolicibacterium rutilum	41	0	0	0	0	0	0	0	0	0	0	0	0	0	0	0	0	0	0	0	0	0	0	0	0	0	0	0	0	0	0
Bacteria	__Actinobacteria	__Actinobacteria	__Corynebacteriales	__Nocardiaceae	__Nocardia	__Nocardia coeliaca	0	0	0	0	0	4	0	0	0	0	0	0	0	0	0	0	0	0	0	0	0	0	0	0	28	0	0	0	0	0	0
Bacteria	__Actinobacteria	__Actinobacteria	__Corynebacteriales	__Nocardiaceae	__Rhodococcus	__Rhodococcus ruber	0	0	0	0	0	0	0	0	0	0	0	0	0	0	0	0	0	0	0	0	0	0	0	0	0	0	0	0	0	0	0
Bacteria	__Actinobacteria	__Actinobacteria	__Corynebacteriales	__Nocardiaceae	__Rhodococcus	__Rhodococcus sovatensis	1	84	30	24	48	27	0	0	0	0	0	6	0	3	6	0	0	28	111	75	0	22	0	0	14	0	27	56	0	8	89
Bacteria	__Actinobacteria	__Actinobacteria	__Corynebacteriales	__Nocardiaceae	__Williamsia	__Williamsia marianensis	0	0	0	0	0	0	0	0	0	0	0	0	0	0	0	0	0	0	0	0	0	0	0	0	0	0	0	0	0	0	0
Bacteria	__Actinobacteria	__Actinobacteria	__Kineosporiales	__Kineosporiaceae	__Angustibacter	__Angustibacter speluncae	0	0	0	0	0	0	0	0	0	0	0	0	0	0	0	0	0	0	0	0	0	0	0	0	0	0	0	0	0	0	0
Bacteria	__Actinobacteria	__Actinobacteria	__Micrococcales	__Bogoriellaceae	__Bogoriella	__Bogoriella caseilytica	0	0	0	0	0	0	0	0	0	0	0	0	0	0	0	0	0	0	0	0	0	0	0	0	0	0	0	0	0	0	0
Bacteria	__Actinobacteria	__Actinobacteria	__Micrococcales	__Brevibacteriaceae	__Brevibacterium	__Brevibacterium pityocampae	0	0	0	0	0	0	0	0	0	0	0	0	0	0	0	0	0	0	0	0	0	0	0	0	0	0	0	53	0	0	0
Bacteria	__Actinobacteria	__Actinobacteria	__Micrococcales	__Dermabacteraceae	__Brachybacterium	__Brachybacterium faecium	0	0	0	0	0	0	0	0	0	0	0	0	0	0	0	0	0	0	0	0	0	0	0	0	0	0	0	338	0	0	0
Bacteria	__Actinobacteria	__Actinobacteria	__Micrococcales	__Dermacoccaceae	__Dermacoccus	__Dermacoccus nishinomiyaensis	0	0	0	0	0	0	0	0	0	0	0	0	0	0	0	0	0	0	0	0	0	0	0	0	0	7	0	0	0	0	0
Bacteria	__Actinobacteria	__Actinobacteria	__Micrococcales	__Dermacoccaceae	__Kytococcus	__Kytococcus sedentarius	0	0	0	0	0	0	0	0	0	0	0	0	0	0	0	0	0	0	0	0	0	0	0	0	0	0	0	114	0	0	0
Bacteria	__Actinobacteria	__Actinobacteria	__Micrococcales	__Intrasporangiaceae	__Ornithinibacter	__Ornithinibacter aureus	0	0	0	0	0	0	0	0	0	0	0	0	0	0	0	0	0	0	0	0	0	0	15	0	0	0	0	49	0	0	0
Bacteria	__Actinobacteria	__Actinobacteria	__Micrococcales	__Intrasporangiaceae	__Ornithinimicrobium	__Ornithinimicrobium flavum	99	0	0	0	0	0	0	0	0	0	0	0	0	0	0	0	0	0	0	0	0	0	0	0	0	0	0	0	0	0	0
Bacteria	__Actinobacteria	__Actinobacteria	__Micrococcales	__Intrasporangiaceae	__Ornithinimicrobium	__Ornithinimicrobium kibberense	16	0	0	0	0	0	0	0	0	0	0	0	0	0	0	0	0	0	0	0	0	0	0	0	0	0	0	0	0	0	0
Bacteria	__Actinobacteria	__Actinobacteria	__Micrococcales	__Microbacteriaceae	__Microbacterium	__Microbacterium maritypicum	0	0	0	1	0	0	0	0	0	0	0	2	0	0	0	0	0	13	0	0	0	0	3	0	0	0	0	0	0	0	18
Bacteria	__Actinobacteria	__Actinobacteria	__Micrococcales	__Micrococcaceae	__Kocuria	__Kocuria salina	100	0	0	0	0	0	0	0	0	0	0	0	0	0	0	0	0	0	0	0	0	0	0	0	0	0	0	789	0	3	0
Bacteria	__Actinobacteria	__Actinobacteria	__Micrococcales	__Micrococcaceae	__Micrococcus	__Micrococcus lylae	0	0	0	0	0	0	0	0	0	0	0	0	0	0	0	0	0	0	0	0	0	0	0	6	0	0	0	0	0	0	0
Bacteria	__Actinobacteria	__Actinobacteria	__Micrococcales	__Micrococcaceae	__Nesterenkonia	__Nesterenkonia lacusekhoensis	0	0	0	0	0	0	0	0	0	0	0	0	0	0	0	0	0	0	0	0	0	0	0	0	0	0	0	0	0	0	0
Bacteria	__Actinobacteria	__Actinobacteria	__Micrococcales	__Micrococcaceae	__Rothia	__Rothia dentocariosa	0	0	0	0	0	0	0	0	0	4	0	0	0	0	0	0	0	0	0	0	0	0	0	0	0	0	0	0	0	0	0
Bacteria	__Actinobacteria	__Actinobacteria	__Micrococcales	__Micrococcaceae	__Rothia	__Rothia mucilaginosa	0	0	0	0	0	0	23	0	0	0	0	0	0	0	0	0	0	0	0	0	0	0	0	30	0	9	5	0	0	0	0
Bacteria	__Actinobacteria	__Actinobacteria	__Propionibacteriales	__Propionibacteriaceae	__Cutibacterium	__Cutibacterium acnes	0	0	0	0	4	0	0	0	7	15	0	0	0	0	0	0	0	0	0	0	0	0	0	0	0	0	0	15	0	0	0
Bacteria	__Actinobacteria	__Actinobacteria	__Propionibacteriales	__Propionibacteriaceae	__Cutibacterium	__Cutibacterium granulosum	3	0	0	0	0	0	0	0	0	0	0	0	0	0	0	0	0	0	0	0	0	0	0	0	0	0	0	0	0	0	0
Bacteria	__Actinobacteria	__Coriobacteriia	__Coriobacteriales	__Atopobiaceae	__Atopobium	__Atopobium rimae	0	0	0	0	0	0	0	2	0	0	0	0	0	0	0	0	0	0	0	0	0	0	0	0	0	0	0	0	0	0	0
Bacteria	__Actinobacteria	__Coriobacteriia	__Coriobacteriales	__Atopobiaceae	__Olsenella	__Olsenella scatoligenes	0	0	0	0	0	0	0	0	0	0	0	0	0	0	0	0	0	0	0	0	0	0	0	0	0	0	0	0	0	0	0
Bacteria	__Actinobacteria	__Coriobacteriia	__Coriobacteriales	__Coriobacteriaceae	__Collinsella	__Collinsella aerofaciens	0	136	0	49	0	27	49	0	172	0	53	0	153	0	42	18	139	0	22	0	1	13	0	282	4	32	0	0	0	16	0
Bacteria	__Actinobacteria	__Coriobacteriia	__Coriobacteriales	__Coriobacteriaceae	__Collinsella	__Collinsella bouchesdurhonensis	0	0	0	0	0	0	0	0	0	0	24	0	0	0	0	0	0	0	0	0	0	0	0	0	0	0	0	0	0	0	0
Bacteria	__Actinobacteria	__Coriobacteriia	__Coriobacteriales	__Coriobacteriaceae	__Collinsella	__Collinsella intestinalis	0	0	0	0	0	0	0	0	0	0	0	0	0	0	0	0	0	0	0	0	0	0	0	0	0	0	0	19	0	0	0
Bacteria	__Actinobacteria	__Coriobacteriia	__Coriobacteriales	__Coriobacteriaceae	__Collinsella	__Collinsella tanakaei	0	0	0	0	0	0	0	1	0	0	0	0	0	0	0	0	0	0	0	0	0	0	0	0	0	44	0	0	0	0	0
Bacteria	__Actinobacteria	__Coriobacteriia	__Coriobacteriales	__Coriobacteriaceae	__Senegalimassilia	__Senegalimassilia anaerobia	0	0	0	0	0	0	0	0	0	0	0	0	0	0	0	0	0	0	0	0	0	0	0	0	0	0	0	0	0	0	0
Bacteria	__Actinobacteria	__Coriobacteriia	__Eggerthellales	__Eggerthellaceae	__Eggerthella	__Eggerthella lenta	0	20	0	0	0	0	0	0	15	0	0	0	0	0	0	3	0	0	0	0	0	0	0	0	0	0	0	0	0	0	0
Bacteria	__Actinobacteria	__Coriobacteriia	__Eggerthellales	__Eggerthellaceae	__Raoultibacter	__Raoultibacter timonensis	0	0	0	0	0	0	0	0	0	0	0	0	0	0	0	0	0	0	0	0	0	0	0	0	11	0	0	0	0	0	0
Bacteria	__Actinobacteria	__Coriobacteriia	__Eggerthellales	__Eggerthellaceae	__Slackia	__Slackia isoflavoniconvertens	0	0	0	0	0	0	0	0	0	0	0	0	0	0	0	0	105	0	0	0	0	0	0	0	0	0	0	0	0	0	0
Bacteria	__Bacteroidetes	__Bacteroidia	__Bacteroidales	__Bacteroidaceae	__Bacteroides	__Bacteroides barnesiae	0	0	0	0	0	0	0	0	0	0	0	0	0	0	0	0	0	0	0	0	0	0	0	515	0	0	0	0	0	0	0
Bacteria	__Bacteroidetes	__Bacteroidia	__Bacteroidales	__Bacteroidaceae	__Bacteroides	__Bacteroides caccae	0	206	0	0	0	0	66	11	391	32	912	0	0	0	0	0	27	183	1001	0	1	0	0	165	422	0	254	0	674	0	0
Bacteria	__Bacteroidetes	__Bacteroidia	__Bacteroidales	__Bacteroidaceae	__Bacteroides	__Bacteroides caecigallinarum	0	0	0	0	0	0	0	0	0	0	0	0	0	0	0	0	0	53	0	0	0	0	0	0	0	0	0	0	0	0	0
Bacteria	__Bacteroidetes	__Bacteroidia	__Bacteroidales	__Bacteroidaceae	__Bacteroides	__Bacteroides cellulosilyticus	0	363	115	139	0	63	0	0	0	0	0	0	0	0	0	0	0	341	573	0	0	0	0	4636	0	0	662	0	0	0	0
Bacteria	__Bacteroidetes	__Bacteroidia	__Bacteroidales	__Bacteroidaceae	__Bacteroides	__Bacteroides clarus	0	0	0	0	0	0	0	0	0	0	0	0	0	0	0	0	0	0	0	0	0	0	0	0	0	0	0	0	0	0	0
Bacteria	__Bacteroidetes	__Bacteroidia	__Bacteroidales	__Bacteroidaceae	__Bacteroides	__Bacteroides coprocola	0	0	0	0	0	259	390	43	0	19	0	0	0	0	0	0	267	38	206	0	0	0	0	0	2689	0	0	0	0	2670	0
Bacteria	__Bacteroidetes	__Bacteroidia	__Bacteroidales	__Bacteroidaceae	__Bacteroides	__Bacteroides coprophilus	0	0	0	0	0	0	0	0	0	0	0	0	0	0	0	0	710	126	0	0	0	0	0	5082	0	0	0	61	0	0	0
Bacteria	__Bacteroidetes	__Bacteroidia	__Bacteroidales	__Bacteroidaceae	__Bacteroides	__Bacteroides eggerthii	0	0	0	0	0	0	0	0	0	0	0	0	0	0	0	0	240	90	0	0	0	0	0	0	0	0	200	0	0	0	0
Bacteria	__Bacteroidetes	__Bacteroidia	__Bacteroidales	__Bacteroidaceae	__Bacteroides	__Bacteroides faecichinchillae	0	0	0	0	0	0	0	0	0	0	0	0	0	0	0	3	0	0	0	0	0	0	0	0	0	0	0	0	0	0	0
Bacteria	__Bacteroidetes	__Bacteroidia	__Bacteroidales	__Bacteroidaceae	__Bacteroides	__Bacteroides fragilis	101	1080	1862	0	12605	2388	746	139	65	10	1817	14989	0	560	249	4062	6	0	843	0	9044	16873	0	0	0	10	0	60	819	0	161
Bacteria	__Bacteroidetes	__Bacteroidia	__Bacteroidales	__Bacteroidaceae	__Bacteroides	__Bacteroides gallinarum	0	0	0	0	0	0	0	0	0	0	0	0	0	0	0	0	72	0	0	0	0	0	0	0	0	0	0	0	0	0	0
Bacteria	__Bacteroidetes	__Bacteroidia	__Bacteroidales	__Bacteroidaceae	__Bacteroides	__Bacteroides kribbi	0	143	0	0	605	800	0	342	81	0	0	11	0	0	296	13	147	20	358	26	72	0	687	0	18	116	245	0	272	49	58
Bacteria	__Bacteroidetes	__Bacteroidia	__Bacteroidales	__Bacteroidaceae	__Bacteroides	__Bacteroides luti	0	0	47	0	0	0	0	0	0	0	0	0	0	0	0	0	0	0	0	0	0	0	0	0	0	0	0	0	0	0	0
Bacteria	__Bacteroidetes	__Bacteroidia	__Bacteroidales	__Bacteroidaceae	__Bacteroides	__Bacteroides massiliensis	0	0	423	0	0	0	62	0	0	0	0	0	0	0	0	0	0	0	0	78	18	0	0	67	0	0	0	0	0	0	0
Bacteria	__Bacteroidetes	__Bacteroidia	__Bacteroidales	__Bacteroidaceae	__Bacteroides	__Bacteroides nordii	0	28	39	13	0	387	0	0	0	0	0	0	0	0	127	0	0	6	68	10	86	168	0	0	0	0	0	0	0	0	0
Bacteria	__Bacteroidetes	__Bacteroidia	__Bacteroidales	__Bacteroidaceae	__Bacteroides	__Bacteroides oleiciplenus	0	0	0	0	0	28	0	0	0	0	0	0	0	0	0	0	0	0	0	0	0	0	0	0	0	0	0	0	0	0	0
Bacteria	__Bacteroidetes	__Bacteroidia	__Bacteroidales	__Bacteroidaceae	__Bacteroides	__Bacteroides plebeius	0	135	406	0	135	72	960	99	7522	18	0	0	323	0	0	0	1315	29	2556	0	9	0	0	660	7558	0	9144	0	162	2211	115
Bacteria	__Bacteroidetes	__Bacteroidia	__Bacteroidales	__Bacteroidaceae	__Bacteroides	__Bacteroides salyersiae	0	0	0	0	0	0	0	3	0	0	0	0	0	0	0	0	0	0	0	0	3	0	27	0	0	0	3	0	0	0	0
Bacteria	__Bacteroidetes	__Bacteroidia	__Bacteroidales	__Bacteroidaceae	__Bacteroides	__Bacteroides stercoris	53	633	0	0	139	93	47	167	139	0	0	5	0	62	0	0	0	0	1146	0	0	0	0	0	841	475	0	5	0	0	0
Bacteria	__Bacteroidetes	__Bacteroidia	__Bacteroidales	__Bacteroidaceae	__Bacteroides	__Bacteroides thetaiotaomicron	0	511	173	0	735	375	80	14	52	80	0	0	3	3	23	9	381	0	164	310	908	0	425	369	176	47	831	0	203	5	99
Bacteria	__Bacteroidetes	__Bacteroidia	__Bacteroidales	__Bacteroidaceae	__Bacteroides	__Bacteroides uniformis	0	55	54	2	0	271	67	103	407	76	0	0	275	0	0	30	278	81	444	25	5	0	0	246	339	175	447	0	168	44	0
Bacteria	__Bacteroidetes	__Bacteroidia	__Bacteroidales	__Bacteroidaceae	__Bacteroides	__Bacteroides vulgatus	7	750	956	117	10	111	3188	2482	0	0	2615	1	104	552	131	0	741	115	2624	442	47	29	0	1596	9825	3068	2101	18	3484	230	1987
Bacteria	__Bacteroidetes	__Bacteroidia	__Bacteroidales	__Bacteroidaceae	__Mediterranea	__Mediterranea massiliensis	0	0	0	0	0	0	0	5	0	0	0	0	0	0	0	0	0	0	0	0	0	0	0	0	0	0	0	0	0	0	0
Bacteria	__Bacteroidetes	__Bacteroidia	__Bacteroidales	__Barnesiellaceae	__Barnesiella	__Barnesiella intestinihominis	0	0	0	379	0	0	0	9	0	127	0	0	1	0	0	0	158	75	2959	0	0	0	0	0	270	0	0	0	0	0	0
Bacteria	__Bacteroidetes	__Bacteroidia	__Bacteroidales	__Barnesiellaceae	__Coprobacter	__Coprobacter fastidiosus	0	0	0	0	0	0	0	0	0	0	0	0	0	0	0	0	0	0	0	0	0	0	0	0	0	0	0	0	0	0	0
Bacteria	__Bacteroidetes	__Bacteroidia	__Bacteroidales	__Dysgonamonadaceae	__Proteiniphilum	__Proteiniphilum saccharofermentans	0	0	0	0	0	0	0	0	0	0	0	0	0	0	0	0	0	0	0	0	0	0	0	44	0	0	0	0	0	0	0
Bacteria	__Bacteroidetes	__Bacteroidia	__Bacteroidales	__Lentimicrobiaceae	__Lentimicrobium	__Lentimicrobium saccharophilum	0	0	0	0	0	0	0	0	0	42	0	0	0	0	0	0	0	0	0	0	0	0	0	0	0	0	0	0	0	0	0
Bacteria	__Bacteroidetes	__Bacteroidia	__Bacteroidales	__Muribaculaceae	__Muribaculum	__Muribaculum intestinale	0	0	0	213	0	0	0	4	0	0	0	0	0	0	0	0	0	0	0	0	0	0	0	0	0	0	26	0	0	0	0
Bacteria	__Bacteroidetes	__Bacteroidia	__Bacteroidales	__Odoribacteraceae	__Butyricimonas	__Butyricimonas faecihominis	0	124	0	0	0	0	0	0	0	0	0	0	0	0	0	0	176	46	165	0	0	0	0	0	0	0	0	0	172	0	0
Bacteria	__Bacteroidetes	__Bacteroidia	__Bacteroidales	__Odoribacteraceae	__Butyricimonas	__Butyricimonas virosa	0	0	0	0	0	21	0	0	0	30	0	0	0	0	0	64	183	0	91	0	0	0	0	0	175	0	0	0	50	0	0
Bacteria	__Bacteroidetes	__Bacteroidia	__Bacteroidales	__Odoribacteraceae	__Odoribacter	__Odoribacter splanchnicus	0	0	145	0	344	132	1	0	0	0	0	0	0	0	0	0	0	54	0	0	17	0	0	22	516	0	439	0	1	0	0
Bacteria	__Bacteroidetes	__Bacteroidia	__Bacteroidales	__Paludibacteraceae	__Paludibacter	__Paludibacter propionicigenes	0	0	0	0	0	0	0	31	0	0	0	0	0	0	0	0	0	0	0	0	0	0	0	0	0	0	0	0	0	0	0
Bacteria	__Bacteroidetes	__Bacteroidia	__Bacteroidales	__Porphyromonadaceae	__Porphyromonas	__Porphyromonas bennonis	0	0	0	0	0	0	0	0	0	0	0	0	0	0	0	12	0	0	0	0	0	0	0	0	0	0	0	0	356	0	0
Bacteria	__Bacteroidetes	__Bacteroidia	__Bacteroidales	__Porphyromonadaceae	__Porphyromonas	__Porphyromonas endodontalis	0	0	119	0	0	0	0	0	0	0	0	0	0	0	0	0	0	0	0	0	0	0	0	0	0	0	0	0	0	0	0
Bacteria	__Bacteroidetes	__Bacteroidia	__Bacteroidales	__Porphyromonadaceae	__Porphyromonas	__Porphyromonas gingivalis	0	271	0	0	0	51	0	0	0	0	0	0	0	0	156	0	0	0	0	0	0	620	0	0	0	0	0	0	0	0	0
Bacteria	__Bacteroidetes	__Bacteroidia	__Bacteroidales	__Porphyromonadaceae	__Porphyromonas	__Porphyromonas gulae	0	0	0	0	0	291	96	0	0	0	0	0	0	0	0	0	117	8	0	0	5	0	33	0	0	0	0	0	0	0	0
Bacteria	__Bacteroidetes	__Bacteroidia	__Bacteroidales	__Porphyromonadaceae	__Porphyromonas	__Porphyromonas pasteri	0	0	0	0	0	0	0	0	0	0	0	0	0	0	0	0	0	0	0	0	0	22	0	0	0	0	3	0	0	0	0
Bacteria	__Bacteroidetes	__Bacteroidia	__Bacteroidales	__Porphyromonadaceae	__Porphyromonas	__Porphyromonas somerae	0	0	0	0	0	0	0	0	0	0	0	0	0	0	0	35	0	3	0	0	0	0	0	0	0	0	0	0	0	0	0
Bacteria	__Bacteroidetes	__Bacteroidia	__Bacteroidales	__Porphyromonadaceae	__Porphyromonas	__Porphyromonas uenonis	0	0	0	0	0	0	0	0	0	0	0	0	0	0	0	31	0	163	0	0	0	0	0	75	0	0	0	0	0	0	0
Bacteria	__Bacteroidetes	__Bacteroidia	__Bacteroidales	__Prevotellaceae	__Alloprevotella	__Alloprevotella rava	0	0	0	0	0	37	0	0	0	0	0	0	0	0	0	0	0	191	0	0	4	0	55	0	0	0	0	0	0	0	0
Bacteria	__Bacteroidetes	__Bacteroidia	__Bacteroidales	__Prevotellaceae	__Alloprevotella	__Alloprevotella tannerae	0	0	0	0	0	0	0	0	0	0	0	11	0	0	0	0	0	0	0	0	0	0	0	0	0	0	0	0	0	0	0
Bacteria	__Bacteroidetes	__Bacteroidia	__Bacteroidales	__Prevotellaceae	__Marseilla	__Marseilla massiliensis	0	0	0	0	0	0	0	0	0	0	0	0	0	0	0	0	0	0	0	0	0	0	0	3	0	0	0	0	0	0	0
Bacteria	__Bacteroidetes	__Bacteroidia	__Bacteroidales	__Prevotellaceae	__Paraprevotella	__Paraprevotella clara	0	177	0	0	0	165	0	3	154	0	0	0	139	0	0	0	489	0	202	0	0	17	0	0	1321	0	710	0	0	0	0
Bacteria	__Bacteroidetes	__Bacteroidia	__Bacteroidales	__Prevotellaceae	__Prevotella	__Prevotella brevis	0	0	0	0	0	0	0	0	0	0	0	0	0	0	0	0	0	0	0	0	0	0	0	0	0	0	0	0	0	0	0
Bacteria	__Bacteroidetes	__Bacteroidia	__Bacteroidales	__Prevotellaceae	__Prevotella	__Prevotella buccalis	0	0	0	0	0	0	0	0	0	0	0	0	0	0	0	0	0	0	3	0	0	0	0	0	0	0	0	0	0	0	0
Bacteria	__Bacteroidetes	__Bacteroidia	__Bacteroidales	__Prevotellaceae	__Prevotella	__Prevotella copri	0	0	0	0	0	1963	3847	408	0	27	238	0	10884	0	1894	2	927	0	0	0	22	0	85	1040	0	0	0	0	283	0	0
Bacteria	__Bacteroidetes	__Bacteroidia	__Bacteroidales	__Prevotellaceae	__Prevotella	__Prevotella enoeca	0	0	0	0	0	0	0	0	0	0	0	0	85	0	0	0	0	0	0	0	0	0	0	0	0	0	0	0	0	0	0
Bacteria	__Bacteroidetes	__Bacteroidia	__Bacteroidales	__Prevotellaceae	__Prevotella	__Prevotella histicola	0	0	0	0	0	0	0	0	0	0	0	0	0	0	0	0	0	0	0	0	0	0	0	0	0	0	0	0	0	0	89
Bacteria	__Bacteroidetes	__Bacteroidia	__Bacteroidales	__Prevotellaceae	__Prevotella	__Prevotella intermedia	0	0	0	4229	0	0	0	0	0	0	317	0	0	0	47	0	0	0	0	0	9837	258	0	0	0	0	0	0	0	0	0
Bacteria	__Bacteroidetes	__Bacteroidia	__Bacteroidales	__Prevotellaceae	__Prevotella	__Prevotella loescheii	0	0	0	0	0	0	0	0	0	0	0	0	0	0	0	0	0	0	0	0	0	3	0	0	0	0	0	0	0	0	0
Bacteria	__Bacteroidetes	__Bacteroidia	__Bacteroidales	__Prevotellaceae	__Prevotella	__Prevotella melaninogenica	0	0	0	0	0	0	0	14	0	0	0	0	0	0	0	0	0	0	0	0	0	0	0	0	0	0	0	0	0	0	0
Bacteria	__Bacteroidetes	__Bacteroidia	__Bacteroidales	__Prevotellaceae	__Prevotella	__Prevotella oralis	0	0	0	0	0	0	0	9	0	0	0	0	0	0	0	0	0	0	0	0	0	0	0	0	0	0	0	0	0	0	0
Bacteria	__Bacteroidetes	__Bacteroidia	__Bacteroidales	__Prevotellaceae	__Prevotella	__Prevotella oris	0	0	0	0	0	275	0	9	0	0	92	0	0	0	0	0	0	0	0	0	0	0	0	0	0	0	0	0	0	0	0
Bacteria	__Bacteroidetes	__Bacteroidia	__Bacteroidales	__Prevotellaceae	__Prevotella	__Prevotella oryzae	0	0	0	0	0	0	0	0	0	0	0	0	0	0	0	0	0	0	0	244	0	0	0	0	0	0	0	0	0	0	0
Bacteria	__Bacteroidetes	__Bacteroidia	__Bacteroidales	__Prevotellaceae	__Prevotella	__Prevotella oulorum	0	0	0	0	0	0	0	3	0	0	0	0	0	0	0	0	0	0	0	0	0	0	0	0	0	0	0	0	0	0	0
Bacteria	__Bacteroidetes	__Bacteroidia	__Bacteroidales	__Prevotellaceae	__Prevotella	__Prevotella pleuritidis	0	0	0	0	0	0	0	0	0	0	0	0	0	0	0	0	0	0	0	0	0	0	0	0	0	0	0	0	0	0	0
Bacteria	__Bacteroidetes	__Bacteroidia	__Bacteroidales	__Prevotellaceae	__Prevotella	__Prevotella ruminicola	0	0	0	0	0	0	0	125	0	0	0	0	0	0	0	0	0	0	0	0	0	0	0	0	0	0	0	0	0	0	0
Bacteria	__Bacteroidetes	__Bacteroidia	__Bacteroidales	__Prevotellaceae	__Prevotella	__Prevotella saccharolytica	0	0	0	0	0	0	0	4	0	0	0	0	0	0	0	0	0	0	0	0	0	0	0	0	0	0	0	0	0	0	0
Bacteria	__Bacteroidetes	__Bacteroidia	__Bacteroidales	__Prevotellaceae	__Prevotella	__Prevotella salivae	0	0	0	0	0	256	0	0	0	0	0	0	0	0	0	0	0	0	0	0	0	0	0	0	0	0	0	0	0	0	0
Bacteria	__Bacteroidetes	__Bacteroidia	__Bacteroidales	__Prevotellaceae	__Prevotella	__Prevotella shahii	0	0	0	0	0	0	0	0	0	0	0	0	0	0	0	0	0	0	0	0	0	0	0	0	0	0	0	0	0	0	0
Bacteria	__Bacteroidetes	__Bacteroidia	__Bacteroidales	__Prevotellaceae	__Prevotella	__Prevotella stercorea	0	416	0	865	0	94	26	39	0	0	9763	0	0	0	25	17752	914	152	0	0	32	1	0	3708	0	0	0	0	3611	0	0
Bacteria	__Bacteroidetes	__Bacteroidia	__Bacteroidales	__Prevotellaceae	__Prevotella	__Prevotella timonensis	0	0	0	0	0	0	0	0	0	0	0	0	0	0	0	0	0	0	0	0	0	0	0	0	0	0	0	0	25	0	0
Bacteria	__Bacteroidetes	__Bacteroidia	__Bacteroidales	__Prevotellaceae	__Prevotellamassilia	__Prevotellamassilia timonensis	0	0	0	0	0	0	0	0	0	0	1649	0	0	0	180	0	1091	0	0	0	0	0	0	0	56	0	5106	0	0	2566	0
Bacteria	__Bacteroidetes	__Bacteroidia	__Bacteroidales	__Rikenellaceae	__Alistipes	__Alistipes finegoldii	0	0	0	0	0	0	0	0	0	0	0	0	0	0	0	0	0	0	0	0	0	0	0	0	0	0	17	0	0	0	0
Bacteria	__Bacteroidetes	__Bacteroidia	__Bacteroidales	__Rikenellaceae	__Alistipes	__Alistipes indistinctus	0	104	0	0	0	0	0	0	0	0	0	0	0	0	0	0	92	0	0	0	0	0	0	85	0	0	0	0	0	0	0
Bacteria	__Bacteroidetes	__Bacteroidia	__Bacteroidales	__Rikenellaceae	__Alistipes	__Alistipes obesi	0	0	0	0	0	0	0	0	0	0	0	0	0	0	0	0	0	52	0	0	0	0	0	0	29	0	0	0	0	0	0
Bacteria	__Bacteroidetes	__Bacteroidia	__Bacteroidales	__Rikenellaceae	__Alistipes	__Alistipes onderdonkii	0	0	72	0	0	0	195	259	4	27	0	0	26	0	0	0	1340	0	3302	0	0	6	0	80	75	104	228	0	120	0	0
Bacteria	__Bacteroidetes	__Bacteroidia	__Bacteroidales	__Rikenellaceae	__Alistipes	__Alistipes putredinis	47	0	0	0	0	0	0	0	772	14	0	0	392	0	0	0	56	50	501	0	0	7	0	42	1332	162	624	0	27	0	0
Bacteria	__Bacteroidetes	__Bacteroidia	__Bacteroidales	__Rikenellaceae	__Alistipes	__Alistipes senegalensis	0	0	0	0	0	0	0	0	0	0	0	0	0	0	0	0	0	18	0	0	0	0	0	0	0	0	0	0	0	0	0
Bacteria	__Bacteroidetes	__Bacteroidia	__Bacteroidales	__Rikenellaceae	__Tidjanibacter	__Tidjanibacter massiliensis	0	0	0	0	0	0	0	13	0	0	0	0	0	0	0	0	0	0	0	0	0	0	0	0	0	0	0	0	0	0	0
Bacteria	__Bacteroidetes	__Bacteroidia	__Bacteroidales	__Tannerellaceae	__Parabacteroides	__Parabacteroides distasonis	114	416	97	0	0	162	0	56	80	56	0	0	1150	0	14	0	116	131	312	11	18	0	0	762	178	401	445	0	565	51	13
Bacteria	__Bacteroidetes	__Bacteroidia	__Bacteroidales	__Tannerellaceae	__Parabacteroides	__Parabacteroides goldsteinii	0	137	0	0	0	2	0	0	1	32	0	0	0	0	0	0	425	65	0	0	2	0	0	815	0	0	0	0	0	0	0
Bacteria	__Bacteroidetes	__Bacteroidia	__Bacteroidales	__Tannerellaceae	__Parabacteroides	__Parabacteroides gordonii	0	1079	0	0	0	48	0	0	0	0	0	0	0	0	0	0	6	0	0	117	0	4	0	9	0	0	0	0	0	0	0
Bacteria	__Bacteroidetes	__Bacteroidia	__Bacteroidales	__Tannerellaceae	__Parabacteroides	__Parabacteroides johnsonii	0	0	0	0	0	0	0	0	0	0	0	0	0	0	0	0	0	0	0	0	0	0	0	0	0	0	0	0	0	0	0
Bacteria	__Bacteroidetes	__Bacteroidia	__Bacteroidales	__Tannerellaceae	__Parabacteroides	__Parabacteroides merdae	0	395	0	0	264	0	148	1135	2869	0	0	0	0	0	28	0	153	77	2067	346	6	0	0	1021	684	321	1981	0	480	0	0
Bacteria	__Bacteroidetes	__Bacteroidia	__Marinilabiliales	__Marinilabiliaceae	__Geofilum	__Geofilum rhodophaeum	0	0	0	0	0	0	0	3	0	0	0	0	0	0	0	0	0	0	0	0	0	0	0	0	0	0	0	0	0	0	0
Bacteria	__Bacteroidetes	__Flavobacteriia	__Flavobacteriales	__Flavobacteriaceae	__Aurantiacicella	__Aurantiacicella marina	0	0	0	0	0	0	0	0	0	0	0	0	0	0	0	0	0	0	0	0	0	0	0	728	0	0	0	0	0	0	0
Bacteria	__Bacteroidetes	__Flavobacteriia	__Flavobacteriales	__Flavobacteriaceae	__Bergeyella	__Bergeyella zoohelcum	0	0	0	0	0	0	0	0	0	0	0	0	0	0	0	0	0	0	0	0	0	2690	0	0	0	0	0	0	0	0	0
Bacteria	__Bacteroidetes	__Flavobacteriia	__Flavobacteriales	__Flavobacteriaceae	__Capnocytophaga	__Capnocytophaga granulosa	0	0	0	0	0	0	0	0	9	0	0	0	50	0	0	0	0	0	0	0	0	19	0	0	0	0	0	0	0	0	0
Bacteria	__Bacteroidetes	__Flavobacteriia	__Flavobacteriales	__Flavobacteriaceae	__Chryseobacterium	__Chryseobacterium greenlandense	35	0	149	11	6	15	83	0	0	0	123	11	177	0	0	0	0	0	17	0	9	47	0	0	18	11	62	2	421	46	53
Bacteria	__Bacteroidetes	__Flavobacteriia	__Flavobacteriales	__Flavobacteriaceae	__Chryseobacterium	__Chryseobacterium montanum	0	0	0	0	0	0	0	0	0	0	0	0	0	0	0	0	0	0	0	0	0	0	0	0	0	0	0	0	0	0	0
Bacteria	__Bacteroidetes	__Flavobacteriia	__Flavobacteriales	__Flavobacteriaceae	__Chryseobacterium	__Chryseobacterium salipaludis	0	0	0	0	0	0	0	0	0	0	0	0	0	0	0	0	0	0	0	0	0	0	0	0	0	0	0	0	0	0	0
Bacteria	__Bacteroidetes	__Flavobacteriia	__Flavobacteriales	__Flavobacteriaceae	__Cloacibacterium	__Cloacibacterium normanense	0	0	0	0	0	0	174	0	0	0	0	0	0	0	0	0	0	0	0	0	0	0	108	0	0	0	0	0	0	0	0
Bacteria	__Bacteroidetes	__Flavobacteriia	__Flavobacteriales	__Flavobacteriaceae	__Coenonia	__Coenonia anatina	0	0	0	0	0	0	0	0	0	0	0	0	0	0	0	0	0	0	0	0	0	0	0	16	0	0	0	0	0	0	0
Bacteria	__Bacteroidetes	__Flavobacteriia	__Flavobacteriales	__Flavobacteriaceae	__Galbibacter	__Galbibacter mesophilus	0	0	0	0	0	0	0	13	0	0	0	0	0	0	0	0	0	0	0	0	0	0	0	0	0	0	0	0	0	0	0
Bacteria	__Bacteroidetes	__Flavobacteriia	__Flavobacteriales	__Flavobacteriaceae	__Lutimonas	__Lutimonas saemankumensis	0	0	0	0	0	0	0	0	0	45	0	0	0	0	0	0	0	0	0	0	0	0	0	0	0	0	0	0	0	0	0
Bacteria	__Bacteroidetes	__Flavobacteriia	__Flavobacteriales	__Flavobacteriaceae	__Maribacter	__Maribacter arenosus	0	0	0	0	0	0	0	0	95	0	0	0	0	0	0	0	0	0	0	0	0	0	0	0	0	0	0	0	0	0	0
Bacteria	__Bacteroidetes	__Flavobacteriia	__Flavobacteriales	__Flavobacteriaceae	__Polaribacter	__Polaribacter dokdonensis	0	0	0	0	0	0	0	0	0	0	0	0	0	0	0	0	0	0	0	0	0	0	0	0	0	0	0	0	0	0	0
Bacteria	__Bacteroidetes	__Sphingobacteriia	__Sphingobacteriales	__Sphingobacteriaceae	__Parapedobacter	__Parapedobacter defluvii	0	0	0	0	0	0	0	6	0	0	0	0	0	0	0	0	0	0	0	0	0	0	0	0	0	0	0	0	0	0	0
Bacteria	__Bacteroidetes	__Sphingobacteriia	__Sphingobacteriales	__Sphingobacteriaceae	__Parapedobacter	__Parapedobacter pyrenivorans	0	0	0	0	0	0	0	6	0	0	0	0	0	0	0	0	0	0	0	0	0	0	0	0	0	0	0	0	0	0	0
Bacteria	__Bacteroidetes	__Sphingobacteriia	__Sphingobacteriales	__Sphingobacteriaceae	__Sphingobacterium	__Sphingobacterium alimentarium	0	0	0	0	0	0	0	0	0	0	0	0	0	0	0	0	0	0	0	0	0	0	0	4	0	0	0	0	0	0	0
Bacteria	__Chlamydiae	__Chlamydiia	__Chlamydiales	__Chlamydiaceae	__Chlamydia	__Chlamydia trachomatis	0	0	0	0	0	0	0	0	0	0	0	0	0	0	0	0	0	0	0	0	0	0	0	0	0	0	0	0	0	0	39
Bacteria	__Chlamydiae	__Chlamydiia	__Parachlamydiales	__Parachlamydiaceae	__Neochlamydia	__Neochlamydia hartmannellae	0	0	0	0	0	0	0	0	0	7	0	0	0	0	0	0	0	0	0	0	0	0	0	0	0	0	0	0	0	0	0
Bacteria	__Chloroflexi	__Anaerolineae	__Anaerolineales	__Anaerolineaceae	__Flexilinea	__Flexilinea flocculi	0	0	0	0	0	0	0	149	0	0	0	0	0	0	0	0	0	0	0	0	0	0	0	0	0	0	0	0	0	0	0
Bacteria	__Chloroflexi	__Anaerolineae	__Anaerolineales	__Anaerolineaceae	__Thermomarinilinea	__Thermomarinilinea lacunifontana	0	0	0	0	0	0	0	0	0	0	0	0	0	0	0	0	0	0	0	0	0	0	0	0	0	0	0	0	0	0	0
Bacteria	__Chloroflexi	__Thermomicrobia	__Thermomicrobiales	__Thermomicrobiaceae	__Thermomicrobium	__Thermomicrobium carboxidum	0	0	0	0	0	0	0	0	0	0	0	0	0	0	0	0	0	0	0	0	0	0	0	0	0	0	0	137	0	0	0
Bacteria	__Cyanobacteria	__	__Nostocales	__Rivulariaceae	__Calothrix	__Calothrix desertica	0	0	0	0	0	0	0	0	0	0	0	0	0	0	0	0	0	0	0	0	0	0	0	0	0	0	0	0	0	0	0
Bacteria	__Cyanobacteria	__	__Oscillatoriales	__Oscillatoriaceae	__Aerosakkonema	__Aerosakkonema funiforme	0	0	0	0	0	0	0	0	0	38	9	0	75	0	0	0	0	27	0	0	0	0	0	0	0	0	0	195	0	26	0
Bacteria	__Deferribacteres	__Deferribacteres	__Deferribacterales	__Deferribacteraceae	__Mucispirillum	__Mucispirillum schaedleri	0	0	0	0	0	0	0	0	0	0	0	0	0	0	0	0	0	0	0	0	0	0	0	76	0	0	0	0	0	0	0
Bacteria	__Deinococcus-Thermus	__Deinococci	__Deinococcales	__Deinococcaceae	__Deinococcus	__Deinococcus xinjiangensis	0	0	0	0	0	0	0	0	0	0	0	0	0	0	0	0	0	0	0	0	0	0	0	0	0	0	0	0	0	0	0
Bacteria	__Firmicutes	__Bacilli	__Bacillales	__	__Exiguobacterium	__Exiguobacterium aestuarii	0	0	0	0	0	0	0	0	0	0	0	0	0	0	0	0	0	0	0	0	0	0	0	0	0	0	0	0	0	0	0
Bacteria	__Firmicutes	__Bacilli	__Bacillales	__	__Gemella	__Gemella morbillorum	0	0	0	47	0	1523	0	0	0	39	0	18	0	723	45	40	0	807	0	0	919	528	0	0	0	0	0	0	0	0	0
Bacteria	__Firmicutes	__Bacilli	__Bacillales	__Bacillaceae	__Bacillus	__Bacillus onubensis	8	0	0	0	0	0	0	0	0	0	0	0	0	0	0	0	0	0	0	0	0	0	0	0	0	0	0	0	0	0	0
Bacteria	__Firmicutes	__Bacilli	__Bacillales	__Bacillaceae	__Bacillus	__Bacillus subtilis	0	109	0	0	0	0	0	0	0	0	0	0	0	0	0	0	0	0	0	0	0	0	0	0	0	0	0	0	0	0	0
Bacteria	__Firmicutes	__Bacilli	__Bacillales	__Paenibacillaceae	__Paenibacillus	__Paenibacillus segetis	0	0	0	0	0	0	0	0	0	0	0	0	0	0	0	0	0	0	0	0	0	0	0	0	0	0	0	0	0	0	0
Bacteria	__Firmicutes	__Bacilli	__Bacillales	__Planococcaceae	__Solibacillus	__Solibacillus kalamii	0	0	0	0	0	0	0	0	0	0	0	0	0	0	0	0	0	0	0	0	0	0	0	168	0	0	0	0	0	0	0
Bacteria	__Firmicutes	__Bacilli	__Bacillales	__Sporolactobacillaceae	__Scopulibacillus	__Scopulibacillus darangshiensis	0	0	0	0	0	0	0	0	0	0	0	0	0	0	0	0	0	0	0	0	0	43	0	0	0	0	0	0	136	0	0
Bacteria	__Firmicutes	__Bacilli	__Bacillales	__Staphylococcaceae	__Auricoccus	__Auricoccus indicus	0	0	0	0	0	0	0	0	0	0	0	0	0	0	0	0	0	0	0	0	0	0	0	0	0	0	0	0	0	0	0
Bacteria	__Firmicutes	__Bacilli	__Bacillales	__Staphylococcaceae	__Jeotgalicoccus	__Jeotgalicoccus huakuii	0	0	0	0	0	0	0	0	0	0	0	0	0	0	0	0	0	0	0	0	0	0	0	0	0	0	0	0	0	0	0
Bacteria	__Firmicutes	__Bacilli	__Bacillales	__Staphylococcaceae	__Salinicoccus	__Salinicoccus sediminis	0	0	0	0	0	0	0	0	0	0	0	0	0	0	0	0	0	0	0	0	0	0	0	0	0	0	0	0	0	0	0
Bacteria	__Firmicutes	__Bacilli	__Bacillales	__Staphylococcaceae	__Staphylococcus	__Staphylococcus hominis	0	0	0	0	0	0	0	0	7	0	0	0	0	0	0	1	0	0	0	0	0	0	0	0	0	0	0	0	0	0	6
Bacteria	__Firmicutes	__Bacilli	__Bacillales	__Thermoactinomycetaceae	__Kroppenstedtia	__Kroppenstedtia eburnea	0	0	0	0	0	0	0	0	0	0	0	0	0	0	0	0	0	0	0	0	0	0	0	0	0	0	0	0	0	0	0
Bacteria	__Firmicutes	__Bacilli	__Lactobacillales	__Aerococcaceae	__Aerococcus	__Aerococcus viridans	0	0	0	0	0	0	0	0	0	0	0	0	0	0	0	0	0	0	0	0	0	0	0	6	0	0	0	21	0	0	0
Bacteria	__Firmicutes	__Bacilli	__Lactobacillales	__Carnobacteriaceae	__Desemzia	__Desemzia incerta	0	0	0	0	0	0	0	0	0	0	0	0	0	0	0	0	0	0	0	0	0	0	0	0	0	0	0	0	0	0	0
Bacteria	__Firmicutes	__Bacilli	__Lactobacillales	__Carnobacteriaceae	__Granulicatella	__Granulicatella adiacens	0	0	0	0	0	28	0	2	0	0	0	0	0	120	34	0	0	881	38	0	0	0	0	0	0	0	0	0	0	0	67
Bacteria	__Firmicutes	__Bacilli	__Lactobacillales	__Enterococcaceae	__Enterococcus	__Enterococcus cecorum	0	0	0	0	0	0	0	0	0	0	0	0	0	0	0	0	0	0	0	0	0	0	13	0	0	0	0	0	0	0	0
Bacteria	__Firmicutes	__Bacilli	__Lactobacillales	__Enterococcaceae	__Enterococcus	__Enterococcus hirae	0	0	0	0	134	0	0	11	171	3	0	0	104	0	0	0	0	0	106	8995	0	0	58	0	0	0	36	0	0	0	56
Bacteria	__Firmicutes	__Bacilli	__Lactobacillales	__Enterococcaceae	__Tetragenococcus	__Tetragenococcus halophilus	0	0	0	0	0	0	0	0	0	0	0	0	0	0	0	0	0	0	0	0	0	0	0	0	0	0	0	0	0	0	0
Bacteria	__Firmicutes	__Bacilli	__Lactobacillales	__Lactobacillaceae	__Lactobacillus	__Lactobacillus crispatus	0	0	0	0	0	0	0	0	0	71	0	0	0	0	0	0	0	0	0	0	0	0	0	0	0	0	0	0	0	0	0
Bacteria	__Firmicutes	__Bacilli	__Lactobacillales	__Lactobacillaceae	__Lactobacillus	__Lactobacillus fermentum	0	0	0	0	0	0	0	0	0	0	0	0	0	0	0	0	0	0	0	0	0	0	0	0	0	0	0	0	0	0	0
Bacteria	__Firmicutes	__Bacilli	__Lactobacillales	__Lactobacillaceae	__Lactobacillus	__Lactobacillus johnsonii	0	0	0	0	0	0	0	0	0	0	2	0	0	0	0	0	0	0	0	0	0	0	0	0	0	0	50	0	0	0	0
Bacteria	__Firmicutes	__Bacilli	__Lactobacillales	__Lactobacillaceae	__Lactobacillus	__Lactobacillus paracasei	0	25	0	0	0	0	0	0	0	0	0	0	0	0	0	0	0	0	0	0	0	0	0	0	0	0	0	0	0	0	0
Bacteria	__Firmicutes	__Bacilli	__Lactobacillales	__Lactobacillaceae	__Lactobacillus	__Lactobacillus plantarum	0	0	0	0	0	48	0	0	0	0	0	0	0	0	0	0	0	0	0	0	0	0	0	0	0	0	0	0	0	3	0
Bacteria	__Firmicutes	__Bacilli	__Lactobacillales	__Lactobacillaceae	__Lactobacillus	__Lactobacillus reuteri	0	0	0	0	0	0	0	0	0	0	0	0	0	0	0	0	0	0	0	0	0	0	0	0	0	0	0	0	0	0	0
Bacteria	__Firmicutes	__Bacilli	__Lactobacillales	__Lactobacillaceae	__Lactobacillus	__Lactobacillus rogosae	0	0	0	0	0	0	0	233	26	0	5	0	29	25	0	0	85	102	50	0	0	0	0	0	45	35	0	0	0	78	0
Bacteria	__Firmicutes	__Bacilli	__Lactobacillales	__Lactobacillaceae	__Lactobacillus	__Lactobacillus ruminis	0	0	0	0	0	0	0	93	0	0	0	0	0	0	0	0	0	0	0	0	0	0	0	0	0	0	0	0	0	0	0
Bacteria	__Firmicutes	__Bacilli	__Lactobacillales	__Leuconostocaceae	__Leuconostoc	__Leuconostoc lactis	0	0	0	0	0	0	22	0	0	0	0	0	0	0	0	0	0	0	0	0	0	0	0	0	0	0	0	0	0	0	0
Bacteria	__Firmicutes	__Bacilli	__Lactobacillales	__Leuconostocaceae	__Weissella	__Weissella confusa	0	54	0	0	0	0	0	0	0	0	0	0	63	0	0	0	0	0	0	0	0	0	0	0	0	0	0	0	0	0	0
Bacteria	__Firmicutes	__Bacilli	__Lactobacillales	__Streptococcaceae	__Lactococcus	__Lactococcus garvieae	0	0	0	0	0	0	0	162	0	0	0	0	0	0	0	0	0	0	0	0	0	0	0	0	0	0	0	0	0	0	0
Bacteria	__Firmicutes	__Bacilli	__Lactobacillales	__Streptococcaceae	__Lactococcus	__Lactococcus lactis	0	0	0	0	0	0	0	0	0	0	0	0	0	0	0	0	0	0	0	0	0	0	0	0	43	0	0	0	0	0	0
Bacteria	__Firmicutes	__Bacilli	__Lactobacillales	__Streptococcaceae	__Streptococcus	__Streptococcus agalactiae	0	0	0	0	0	0	0	0	0	0	0	0	0	0	0	0	0	0	0	0	0	0	0	35	0	0	0	0	0	0	0
Bacteria	__Firmicutes	__Bacilli	__Lactobacillales	__Streptococcaceae	__Streptococcus	__Streptococcus anginosus	0	0	0	0	0	0	0	0	25	7	78	6	0	0	167	0	41	0	34	0	1	0	0	0	0	0	0	0	0	0	0
Bacteria	__Firmicutes	__Bacilli	__Lactobacillales	__Streptococcaceae	__Streptococcus	__Streptococcus oralis	0	0	0	0	0	116	718	58	73	57	0	0	455	57	0	0	0	173	0	77	0	69	30	90	0	98	97	0	0	10	227
Bacteria	__Firmicutes	__Bacilli	__Lactobacillales	__Streptococcaceae	__Streptococcus	__Streptococcus pasteurianus	0	0	0	184	0	149	0	89	0	6	0	0	179	49	0	0	0	0	0	465	0	0	0	0	0	263	52	0	0	60	1587
Bacteria	__Firmicutes	__Clostridia	__Clostridiales	__	__	__[Bacteroides] pectinophilus	0	0	0	0	0	0	0	0	0	0	0	0	0	0	0	0	0	33	0	0	0	0	0	0	0	0	0	0	0	0	0
Bacteria	__Firmicutes	__Clostridia	__Clostridiales	__	__Colidextribacter	__Colidextribacter massiliensis	0	0	0	0	0	0	0	0	0	0	0	0	0	0	0	0	20	0	0	0	0	0	0	0	0	0	0	0	0	0	0
Bacteria	__Firmicutes	__Clostridia	__Clostridiales	__	__Fenollaria	__Fenollaria massiliensis	0	0	0	0	0	0	0	1	0	0	0	0	0	0	0	0	0	0	0	0	0	0	0	37	0	0	0	0	0	0	0
Bacteria	__Firmicutes	__Clostridia	__Clostridiales	__	__Flintibacter	__Flintibacter butyricus	87	117	122	26	0	57	0	157	48	0	436	0	82	0	120	297	1156	284	1093	0	221	34	0	199	267	155	210	0	58	0	0
Bacteria	__Firmicutes	__Clostridia	__Clostridiales	__	__Howardella	__Howardella ureilytica	0	0	0	0	71	0	0	0	0	0	214	0	0	0	0	0	0	0	0	0	28	14	0	0	0	0	0	0	0	0	0
Bacteria	__Firmicutes	__Clostridia	__Clostridiales	__	__Intestinimonas	__Intestinimonas butyriciproducens	0	894	0	0	0	0	0	3	0	0	0	0	0	0	0	32	453	230	543	0	0	0	0	172	4	0	0	0	0	0	0
Bacteria	__Firmicutes	__Clostridia	__Clostridiales	__	__Monoglobus	__Monoglobus pectinilyticus	0	0	0	0	0	0	0	3	0	0	0	0	0	0	0	0	0	0	0	0	0	0	0	0	0	0	0	0	0	0	0
Bacteria	__Firmicutes	__Clostridia	__Clostridiales	__	__Natranaerovirga	__Natranaerovirga hydrolytica	0	33	0	0	0	0	0	0	0	0	0	0	0	0	0	0	0	0	0	0	0	0	0	0	0	0	0	0	0	0	0
Bacteria	__Firmicutes	__Clostridia	__Clostridiales	__	__Natranaerovirga	__Natranaerovirga pectinivora	0	0	0	0	0	0	0	0	0	0	0	0	0	0	0	0	0	0	0	0	0	0	0	0	0	0	0	0	0	0	0
Bacteria	__Firmicutes	__Clostridia	__Clostridiales	__Christensenellaceae	__Christensenella	__Christensenella massiliensis	0	494	0	0	0	10	0	1	0	6	165	0	0	0	110	1	2480	524	644	0	0	0	0	62	43	0	0	0	0	0	0
Bacteria	__Firmicutes	__Clostridia	__Clostridiales	__Christensenellaceae	__Christensenella	__Christensenella minuta	149	0	0	0	0	0	0	0	0	0	0	0	0	0	0	3	0	0	3	0	0	0	0	0	0	0	0	0	0	0	0
Bacteria	__Firmicutes	__Clostridia	__Clostridiales	__Christensenellaceae	__Christensenella	__Christensenella timonensis	0	3318	0	0	0	0	0	0	0	0	0	0	0	0	0	0	0	0	0	0	0	0	0	0	0	0	0	0	0	0	0
Bacteria	__Firmicutes	__Clostridia	__Clostridiales	__Clostridiaceae	__Butyricicoccus	__Butyricicoccus pullicaecorum	0	0	0	0	0	406	0	0	0	0	0	0	0	0	0	0	0	0	0	0	0	0	0	0	0	0	0	0	0	0	0
Bacteria	__Firmicutes	__Clostridia	__Clostridiales	__Clostridiaceae	__Caloramator	__Caloramator australicus	0	0	0	0	0	3	0	3	0	0	0	0	0	0	0	0	111	0	279	0	0	0	0	215	59	0	0	0	0	0	0
Bacteria	__Firmicutes	__Clostridia	__Clostridiales	__Clostridiaceae	__Caloramator	__Caloramator proteoclasticus	0	0	0	0	0	0	0	3	0	0	0	0	0	0	0	0	0	0	0	0	0	0	0	0	0	0	0	0	0	0	0
Bacteria	__Firmicutes	__Clostridia	__Clostridiales	__Clostridiaceae	__Clostridium	__Clostridium chromiireducens	0	0	0	0	0	0	0	97	0	0	0	0	0	0	0	0	0	0	0	0	0	0	0	0	0	445	0	0	0	21	0
Bacteria	__Firmicutes	__Clostridia	__Clostridiales	__Clostridiaceae	__Clostridium	__Clostridium oceanicum	0	0	0	0	0	0	0	0	0	0	0	0	0	0	0	0	0	0	0	0	0	3	0	0	0	0	0	0	0	0	0
Bacteria	__Firmicutes	__Clostridia	__Clostridiales	__Clostridiaceae	__Clostridium	__Clostridium oryzae	0	0	0	0	0	0	0	0	0	0	0	0	0	0	0	1	0	0	0	0	0	0	0	0	0	0	0	0	0	0	0
Bacteria	__Firmicutes	__Clostridia	__Clostridiales	__Clostridiaceae	__Clostridium	__Clostridium paraputrificum	0	0	0	0	0	0	0	0	0	0	0	0	0	0	0	0	0	0	0	0	0	0	0	0	0	0	0	0	0	0	0
Bacteria	__Firmicutes	__Clostridia	__Clostridiales	__Clostridiaceae	__Clostridium	__Clostridium perfringens	0	0	0	0	0	51	0	62	0	0	0	32	0	0	0	0	0	0	0	0	0	203	0	968	0	0	0	0	0	0	0
Bacteria	__Firmicutes	__Clostridia	__Clostridiales	__Clostridiaceae	__Clostridium	__Clostridium saudiense	0	0	0	0	0	0	0	41	0	0	0	0	0	0	0	0	28	0	0	0	1	0	0	0	0	0	0	0	0	2375	0
Bacteria	__Firmicutes	__Clostridia	__Clostridiales	__Clostridiaceae	__Clostridium	__Clostridium swellfunianum	0	132	0	0	0	0	0	0	0	0	0	0	0	0	0	0	0	0	0	0	0	0	0	0	0	0	0	0	0	0	0
Bacteria	__Firmicutes	__Clostridia	__Clostridiales	__Clostridiaceae	__Hungatella	__Hungatella effluvii	380	218	7	250	1570	400	347	88	84	0	29	0	146	0	282	5461	300	8	221	0	444	2074	0	55	190	0	191	0	711	65	0
Bacteria	__Firmicutes	__Clostridia	__Clostridiales	__Clostridiaceae	__Lactonifactor	__Lactonifactor longoviformis	0	0	0	0	0	0	0	3	0	0	0	0	0	0	0	0	0	0	0	0	0	0	0	0	0	0	0	0	0	0	0
Bacteria	__Firmicutes	__Clostridia	__Clostridiales	__Clostridiaceae	__Lutispora	__Lutispora thermophila	0	136	0	0	0	0	0	0	0	0	0	0	0	0	0	0	0	0	27	0	0	0	0	0	0	0	0	0	0	0	0
Bacteria	__Firmicutes	__Clostridia	__Clostridiales	__Clostridiaceae	__Thermotalea	__Thermotalea metallivorans	0	0	0	0	0	0	0	28	0	0	0	0	0	0	0	0	0	0	3	0	0	0	0	0	0	0	0	0	0	0	0
Bacteria	__Firmicutes	__Clostridia	__Clostridiales	__Clostridiales Family XII. Incertae Sedis	__Acidaminobacter	__Acidaminobacter hydrogenoformans	0	0	0	0	0	0	0	0	0	0	0	0	0	0	0	0	0	0	0	0	0	0	0	0	0	0	0	0	0	0	0
Bacteria	__Firmicutes	__Clostridia	__Clostridiales	__Clostridiales Family XIII. Incertae Sedis	__	__[Eubacterium] nodatum	0	0	0	0	0	0	0	0	0	0	0	0	0	0	0	0	0	0	0	0	0	0	0	0	0	0	0	0	0	0	0
Bacteria	__Firmicutes	__Clostridia	__Clostridiales	__Clostridiales Family XIII. Incertae Sedis	__Aminipila	__Aminipila butyrica	0	12	0	0	0	0	0	3	0	0	0	0	0	0	0	0	0	0	0	0	0	0	0	0	0	0	0	0	0	0	0
Bacteria	__Firmicutes	__Clostridia	__Clostridiales	__Clostridiales Family XIII. Incertae Sedis	__Anaerovorax	__Anaerovorax odorimutans	0	0	0	0	0	0	0	0	0	0	0	0	0	0	0	0	25	0	0	0	0	0	0	0	67	0	0	0	0	0	0
Bacteria	__Firmicutes	__Clostridia	__Clostridiales	__Clostridiales Family XIII. Incertae Sedis	__Casaltella	__Casaltella massiliensis	0	0	0	0	0	0	0	0	0	0	0	0	0	0	0	8	0	0	0	0	0	0	0	0	0	0	0	0	0	0	0
Bacteria	__Firmicutes	__Clostridia	__Clostridiales	__Clostridiales Family XIII. Incertae Sedis	__Emergencia	__Emergencia timonensis	0	0	0	43	133	0	0	0	0	0	0	0	1	0	0	0	186	0	144	0	0	46	0	37	65	0	0	0	0	0	0
Bacteria	__Firmicutes	__Clostridia	__Clostridiales	__Clostridiales Family XIII. Incertae Sedis	__Ihubacter	__Ihubacter massiliensis	0	0	0	0	0	54	0	1	0	3	0	0	0	0	0	4	28	41	0	0	0	0	0	0	0	0	0	0	0	0	0
Bacteria	__Firmicutes	__Clostridia	__Clostridiales	__Clostridiales Family XIII. Incertae Sedis	__Mogibacterium	__Mogibacterium neglectum	0	0	0	0	0	0	0	0	0	0	0	0	13	0	0	0	0	0	0	0	0	0	0	0	0	0	0	0	0	0	0
Bacteria	__Firmicutes	__Clostridia	__Clostridiales	__Eubacteriaceae	__Alkalibacter	__Alkalibacter saccharofermentans	0	0	0	0	0	0	0	87	0	0	0	0	0	0	0	0	0	0	0	0	0	0	0	0	0	0	0	0	0	0	0
Bacteria	__Firmicutes	__Clostridia	__Clostridiales	__Eubacteriaceae	__Anaerofustis	__Anaerofustis stercorihominis	0	0	0	0	0	0	0	0	0	0	0	0	0	0	0	0	0	0	11	0	0	0	0	0	0	0	0	0	0	0	0
Bacteria	__Firmicutes	__Clostridia	__Clostridiales	__Eubacteriaceae	__Eubacterium	__Eubacterium aggregans	0	0	0	0	0	0	0	33	0	0	0	0	0	0	0	0	0	0	0	0	0	0	0	0	0	0	0	0	0	0	0
Bacteria	__Firmicutes	__Clostridia	__Clostridiales	__Eubacteriaceae	__Eubacterium	__Eubacterium coprostanoligenes	0	1067	202	0	0	82	86	0	0	48	0	0	70	0	0	38	486	537	277	0	2	0	0	25	99	0	51	0	0	0	0
Bacteria	__Firmicutes	__Clostridia	__Clostridiales	__Eubacteriaceae	__Eubacterium	__Eubacterium limosum	0	0	0	0	0	0	0	0	0	0	0	0	0	0	0	0	0	0	13	0	0	0	0	0	0	0	0	0	0	0	0
Bacteria	__Firmicutes	__Clostridia	__Clostridiales	__Eubacteriaceae	__Eubacterium	__Eubacterium ramulus	0	0	0	0	0	0	0	0	0	0	0	0	0	0	0	4	0	0	35	0	0	0	0	35	31	0	0	0	53	0	0
Bacteria	__Firmicutes	__Clostridia	__Clostridiales	__Eubacteriaceae	__Eubacterium	__Eubacterium ruminantium	0	0	0	0	0	0	0	0	0	0	0	0	0	0	61	0	0	69	89	0	0	0	0	73	172	0	0	0	0	0	0
Bacteria	__Firmicutes	__Clostridia	__Clostridiales	__Eubacteriaceae	__Eubacterium	__Eubacterium ventriosum	0	0	0	0	0	0	0	24	0	0	0	0	0	0	0	0	0	0	0	0	0	0	0	0	86	0	0	0	0	0	0
Bacteria	__Firmicutes	__Clostridia	__Clostridiales	__Eubacteriaceae	__Eubacterium	__Eubacterium xylanophilum	0	0	0	0	0	0	0	0	0	0	0	0	0	0	0	2	0	57	148	0	0	0	0	0	57	0	0	0	0	0	0
Bacteria	__Firmicutes	__Clostridia	__Clostridiales	__Eubacteriaceae	__Eubacterium	__[Eubacterium] cellulosolvens	0	0	0	0	0	0	0	0	0	0	0	0	0	0	0	0	0	0	0	0	0	0	0	0	0	0	0	0	0	0	0
Bacteria	__Firmicutes	__Clostridia	__Clostridiales	__Eubacteriaceae	__Eubacterium	__[Eubacterium] eligens	0	0	467	0	0	7	57	210	60	0	0	0	206	0	49	2	0	42	178	0	2	0	0	24	114	0	0	0	0	0	0
Bacteria	__Firmicutes	__Clostridia	__Clostridiales	__Eubacteriaceae	__Garciella	__Garciella nitratireducens	0	0	0	0	0	0	0	0	0	0	0	0	0	0	0	0	0	0	0	0	0	0	0	0	0	0	0	0	0	0	0
Bacteria	__Firmicutes	__Clostridia	__Clostridiales	__Eubacteriaceae	__Pseudoramibacter	__Pseudoramibacter alactolyticus	0	0	0	0	0	0	0	0	0	0	0	0	0	0	0	0	0	0	0	0	0	0	0	0	0	0	0	0	0	0	0
Bacteria	__Firmicutes	__Clostridia	__Clostridiales	__Eubacteriaceae	__Rhabdanaerobium	__Rhabdanaerobium thermarum	0	0	0	0	0	0	0	0	0	0	0	0	0	0	0	0	0	0	14	0	0	0	0	0	0	0	0	0	0	0	0
Bacteria	__Firmicutes	__Clostridia	__Clostridiales	__Gracilibacteraceae	__Gracilibacter	__Gracilibacter thermotolerans	0	51	0	0	0	0	0	10	0	0	0	0	79	0	0	0	0	63	512	0	0	0	0	0	0	0	33	0	0	0	0
Bacteria	__Firmicutes	__Clostridia	__Clostridiales	__Hungateiclostridiaceae	__Anaerobacterium	__Anaerobacterium chartisolvens	0	0	0	0	0	82	0	0	0	0	0	0	0	0	0	1	369	460	117	0	0	0	0	0	0	0	0	0	0	0	0
Bacteria	__Firmicutes	__Clostridia	__Clostridiales	__Hungateiclostridiaceae	__Hungateiclostridium	__Hungateiclostridium alkalicellulosi	0	174	0	0	0	0	0	0	0	0	0	0	0	0	0	0	0	0	0	0	0	0	0	0	0	0	0	0	0	0	0
Bacteria	__Firmicutes	__Clostridia	__Clostridiales	__Hungateiclostridiaceae	__Hungateiclostridium	__Hungateiclostridium clariflavum	0	0	0	0	0	0	0	0	0	0	0	0	0	0	0	0	0	0	0	0	0	0	0	0	0	0	0	0	0	0	0
Bacteria	__Firmicutes	__Clostridia	__Clostridiales	__Hungateiclostridiaceae	__Hungateiclostridium	__Hungateiclostridium straminisolvens	0	70	0	0	0	0	0	0	0	0	0	0	0	0	0	0	0	0	0	0	0	0	0	0	0	0	0	0	0	0	0
Bacteria	__Firmicutes	__Clostridia	__Clostridiales	__Hungateiclostridiaceae	__Hungateiclostridium	__Hungateiclostridium thermocellum	0	0	0	0	0	0	0	10	3	0	0	0	0	0	0	0	0	86	62	0	0	0	0	0	0	0	0	0	0	0	0
Bacteria	__Firmicutes	__Clostridia	__Clostridiales	__Hungateiclostridiaceae	__Saccharofermentans	__Saccharofermentans acetigenes	0	0	0	0	0	0	0	15	0	0	0	0	0	0	0	0	0	165	0	0	0	0	0	38	0	0	0	0	0	0	0
Bacteria	__Firmicutes	__Clostridia	__Clostridiales	__Lachnospiraceae	__	__[Eubacterium] rectale	0	0	0	94	2	325	0	637	129	18	568	0	55	0	843	4	59	0	0	0	22	0	0	42	932	52	1469	0	100	99	0
Bacteria	__Firmicutes	__Clostridia	__Clostridiales	__Lachnospiraceae	__Abyssivirga	__Abyssivirga alkaniphila	0	0	0	0	0	0	0	0	0	0	0	0	0	0	9	0	469	0	0	0	0	29	0	62	0	0	0	0	0	0	0
Bacteria	__Firmicutes	__Clostridia	__Clostridiales	__Lachnospiraceae	__Acetatifactor	__Acetatifactor muris	0	0	0	0	0	0	0	0	0	0	0	0	0	0	0	0	0	0	0	0	0	0	0	0	0	3	0	0	0	0	0
Bacteria	__Firmicutes	__Clostridia	__Clostridiales	__Lachnospiraceae	__Anaerobutyricum	__Anaerobutyricum hallii	0	0	0	0	0	0	0	19	14	0	0	0	0	0	0	1	80	0	0	0	0	0	0	0	86	123	13	0	0	0	0
Bacteria	__Firmicutes	__Clostridia	__Clostridiales	__Lachnospiraceae	__Anaerostipes	__Anaerostipes caccae	0	0	0	0	0	0	0	0	0	0	0	0	0	0	0	0	0	0	0	0	0	0	0	0	0	0	0	0	0	0	0
Bacteria	__Firmicutes	__Clostridia	__Clostridiales	__Lachnospiraceae	__Anaerostipes	__Anaerostipes hadrus	0	0	0	0	19	47	0	252	432	0	31	0	36	16	0	0	0	48	236	0	2	0	0	119	64	27	149	0	59	110	0
Bacteria	__Firmicutes	__Clostridia	__Clostridiales	__Lachnospiraceae	__Anaerotaenia	__Anaerotaenia torta	0	0	0	0	0	0	0	0	0	0	0	0	0	0	0	0	0	0	0	0	0	0	0	0	0	0	0	0	0	1024	0
Bacteria	__Firmicutes	__Clostridia	__Clostridiales	__Lachnospiraceae	__Anaerotignum	__Anaerotignum aminivorans	0	0	0	0	47	0	0	9	0	0	0	0	0	0	0	0	0	0	1	0	2	0	0	0	0	0	0	0	0	0	0
Bacteria	__Firmicutes	__Clostridia	__Clostridiales	__Lachnospiraceae	__Anaerotignum	__Anaerotignum lactatifermentans	110	53	79	432	0	64	161	455	0	0	773	10	39	0	27	263	26	60	56	0	255	17	101	0	200	156	715	0	169	7	0
Bacteria	__Firmicutes	__Clostridia	__Clostridiales	__Lachnospiraceae	__Blautia	__Blautia caecimuris	0	3	13	0	0	101	209	166	189	32	74	0	93	0	37	0	52	0	36	10	14	0	0	36	25	120	18	0	8	4	0
Bacteria	__Firmicutes	__Clostridia	__Clostridiales	__Lachnospiraceae	__Blautia	__Blautia faecis	0	0	0	0	0	23	0	0	0	0	0	0	97	0	0	0	8	3	20	0	0	0	0	5	0	0	0	0	0	0	0
Bacteria	__Firmicutes	__Clostridia	__Clostridiales	__Lachnospiraceae	__Blautia	__Blautia luti	0	0	0	0	0	0	0	162	0	0	0	0	102	0	0	0	51	0	0	0	0	0	0	22	83	0	59	0	198	0	0
Bacteria	__Firmicutes	__Clostridia	__Clostridiales	__Lachnospiraceae	__Blautia	__Blautia obeum	0	0	0	0	0	0	0	0	0	0	0	0	0	0	0	0	0	0	0	0	0	0	0	0	0	0	0	0	0	0	0
Bacteria	__Firmicutes	__Clostridia	__Clostridiales	__Lachnospiraceae	__Blautia	__Blautia schinkii	0	0	0	0	0	0	0	7	0	0	0	0	0	0	0	0	0	0	0	0	0	0	0	0	0	0	0	0	0	0	0
Bacteria	__Firmicutes	__Clostridia	__Clostridiales	__Lachnospiraceae	__Blautia	__Blautia wexlerae	0	38	70	0	43	137	57	223	675	0	0	0	403	15	0	0	103	0	93	5	26	0	60	195	113	69	273	0	0	47	0
Bacteria	__Firmicutes	__Clostridia	__Clostridiales	__Lachnospiraceae	__Blautia	__[Ruminococcus] gnavus	500	45	0	22	0	0	261	239	1384	0	0	4	0	0	0	17	0	0	0	11	0	0	0	0	0	65	0	0	27	0	967
Bacteria	__Firmicutes	__Clostridia	__Clostridiales	__Lachnospiraceae	__Butyrivibrio	__Butyrivibrio crossotus	0	0	0	0	0	0	0	0	0	0	0	0	0	0	0	0	674	0	0	0	0	0	0	0	0	0	0	0	0	0	0
Bacteria	__Firmicutes	__Clostridia	__Clostridiales	__Lachnospiraceae	__Catonella	__Catonella morbi	0	0	0	0	0	0	0	0	0	0	0	0	45	0	0	0	0	0	0	0	0	0	0	0	0	0	0	0	0	0	0
Bacteria	__Firmicutes	__Clostridia	__Clostridiales	__Lachnospiraceae	__Coprococcus	__Coprococcus catus	153	13	0	0	0	42	52	67	97	0	267	0	85	0	0	10	32	0	0	0	1	0	0	15	47	10	123	0	129	11	0
Bacteria	__Firmicutes	__Clostridia	__Clostridiales	__Lachnospiraceae	__Coprococcus	__Coprococcus eutactus	0	0	0	0	0	167	0	0	0	0	0	0	0	0	0	0	253	0	87	0	0	0	0	0	63	0	4	0	0	0	0
Bacteria	__Firmicutes	__Clostridia	__Clostridiales	__Lachnospiraceae	__Dorea	__Dorea formicigenerans	0	0	0	0	0	0	211	388	313	0	214	0	67	28	0	0	23	0	32	0	6	0	0	0	1	52	68	0	0	0	42
Bacteria	__Firmicutes	__Clostridia	__Clostridiales	__Lachnospiraceae	__Dorea	__Dorea longicatena	0	0	226	0	45	172	100	207	204	11	56	3	216	9	50	0	73	122	2	0	7	0	0	763	130	100	70	0	125	40	0
Bacteria	__Firmicutes	__Clostridia	__Clostridiales	__Lachnospiraceae	__Eisenbergiella	__Eisenbergiella massiliensis	0	0	0	0	0	0	0	3	0	0	0	0	0	0	0	0	0	0	0	0	0	0	0	0	0	0	0	0	0	0	0
Bacteria	__Firmicutes	__Clostridia	__Clostridiales	__Lachnospiraceae	__Eisenbergiella	__Eisenbergiella tayi	62	0	0	0	13	47	0	0	0	15	0	0	0	0	0	0	0	0	0	0	131	0	0	0	0	0	0	0	0	0	0
Bacteria	__Firmicutes	__Clostridia	__Clostridiales	__Lachnospiraceae	__Faecalicatena	__Faecalicatena orotica	130	0	0	0	0	0	0	0	145	0	0	0	0	0	0	0	0	0	0	0	0	0	0	0	23	0	0	0	0	0	0
Bacteria	__Firmicutes	__Clostridia	__Clostridiales	__Lachnospiraceae	__Faecalimonas	__Faecalimonas umbilicata	680	0	0	0	0	0	0	0	409	0	0	0	0	0	0	0	0	0	0	0	0	0	0	0	0	0	0	0	0	0	33
Bacteria	__Firmicutes	__Clostridia	__Clostridiales	__Lachnospiraceae	__Frisingicoccus	__Frisingicoccus caecimuris	0	0	0	0	0	0	0	0	0	0	0	0	0	0	0	0	0	0	21	0	0	0	0	0	0	0	0	0	0	0	0
Bacteria	__Firmicutes	__Clostridia	__Clostridiales	__Lachnospiraceae	__Fusicatenibacter	__Fusicatenibacter saccharivorans	0	0	0	299	9	0	107	914	32	2	0	13	31	0	136	0	102	0	45	0	4	0	0	34	465	128	1099	0	66	334	0
Bacteria	__Firmicutes	__Clostridia	__Clostridiales	__Lachnospiraceae	__Hespellia	__Hespellia porcina	0	0	0	0	0	0	0	46	139	0	0	0	0	0	0	2	98	0	0	0	0	0	0	0	31	0	0	0	0	0	0
Bacteria	__Firmicutes	__Clostridia	__Clostridiales	__Lachnospiraceae	__Kineothrix	__Kineothrix alysoides	523	0	25	0	0	32	192	524	396	0	1513	8	151	0	139	19	84	274	455	0	12	106	375	220	531	3	334	0	26	120	0
Bacteria	__Firmicutes	__Clostridia	__Clostridiales	__Lachnospiraceae	__Lachnoanaerobaculum	__Lachnoanaerobaculum umeaense	0	0	0	0	0	0	0	0	7	0	0	26	0	0	0	0	0	0	0	0	0	0	0	0	0	0	0	0	0	0	6
Bacteria	__Firmicutes	__Clostridia	__Clostridiales	__Lachnospiraceae	__Lachnoclostridium	__Lachnoclostridium pacaense	0	0	101	0	0	43	145	0	70	1	194	8	100	97	0	15	0	0	21	0	10	0	0	45	270	0	656	0	0	92	0
Bacteria	__Firmicutes	__Clostridia	__Clostridiales	__Lachnospiraceae	__Lachnoclostridium	__[Clostridium] aldenense	0	14	0	0	917	0	0	0	20	0	76	0	0	0	0	15	0	0	25	0	75	0	0	1	0	0	55	0	11	0	0
Bacteria	__Firmicutes	__Clostridia	__Clostridiales	__Lachnospiraceae	__Lachnoclostridium	__[Clostridium] asparagiforme	0	0	0	0	0	0	0	0	0	0	201	0	0	0	0	0	0	114	0	0	0	0	0	0	0	0	0	0	0	0	0
Bacteria	__Firmicutes	__Clostridia	__Clostridiales	__Lachnospiraceae	__Lachnoclostridium	__[Clostridium] clostridioforme	1065	71	13	97	101	57	0	330	286	6	27	0	185	0	0	1762	0	0	43	0	572	1079	0	88	65	32	569	0	22	72	0
Bacteria	__Firmicutes	__Clostridia	__Clostridiales	__Lachnospiraceae	__Lachnoclostridium	__[Clostridium] hylemonae	0	0	8	0	0	0	0	0	0	0	0	0	0	0	0	0	0	0	22	0	0	0	0	0	51	0	0	0	0	0	0
Bacteria	__Firmicutes	__Clostridia	__Clostridiales	__Lachnospiraceae	__Lachnoclostridium	__[Clostridium] lavalense	5	0	0	0	0	0	0	0	5	0	0	0	0	0	0	8	0	0	0	0	12	0	0	0	0	0	0	0	0	0	0
Bacteria	__Firmicutes	__Clostridia	__Clostridiales	__Lachnospiraceae	__Lachnoclostridium	__[Clostridium] polysaccharolyticum	0	0	0	0	0	0	0	0	0	0	0	0	0	0	0	0	0	0	0	0	0	0	0	0	0	0	25	0	0	0	0
Bacteria	__Firmicutes	__Clostridia	__Clostridiales	__Lachnospiraceae	__Lachnoclostridium	__[Clostridium] saccharolyticum	0	0	0	0	0	0	0	0	0	0	0	0	0	0	0	0	0	0	23	0	0	0	0	0	0	0	0	0	0	0	0
Bacteria	__Firmicutes	__Clostridia	__Clostridiales	__Lachnospiraceae	__Lachnoclostridium	__[Clostridium] scindens	0	179	0	0	0	0	0	0	168	0	0	0	0	0	0	5	0	35	0	0	0	0	0	0	0	0	0	0	0	0	0
Bacteria	__Firmicutes	__Clostridia	__Clostridiales	__Lachnospiraceae	__Lachnoclostridium	__[Clostridium] symbiosum	47	9	0	71	74	1	0	8	0	0	0	0	0	0	0	241	0	0	8	0	2	436	0	0	0	0	59	0	0	0	0
Bacteria	__Firmicutes	__Clostridia	__Clostridiales	__Lachnospiraceae	__Lachnoclostridium	__[Clostridium] xylanolyticum	0	0	5	119	10	86	127	15	26	0	0	0	88	0	126	9	82	2	114	0	0	0	0	15	114	0	87	0	24	7	0
Bacteria	__Firmicutes	__Clostridia	__Clostridiales	__Lachnospiraceae	__Lachnospira	__Lachnospira pectinoschiza	0	0	0	0	0	0	0	10	0	0	0	0	0	0	0	0	0	39	81	0	0	0	0	0	48	0	611	0	0	0	0
Bacteria	__Firmicutes	__Clostridia	__Clostridiales	__Lachnospiraceae	__Lachnotalea	__Lachnotalea glycerini	0	107	0	0	0	0	0	0	0	0	0	0	0	0	0	0	0	0	0	0	0	0	0	0	0	0	0	0	0	0	0
Bacteria	__Firmicutes	__Clostridia	__Clostridiales	__Lachnospiraceae	__Marvinbryantia	__Marvinbryantia formatexigens	0	0	0	79	0	0	0	0	0	0	0	0	0	0	0	0	0	0	0	0	0	0	0	0	0	0	0	0	0	0	0
Bacteria	__Firmicutes	__Clostridia	__Clostridiales	__Lachnospiraceae	__Muricomes	__Muricomes intestini	0	0	0	0	0	130	0	0	0	0	0	0	0	0	0	1	0	0	0	0	0	0	0	0	0	0	0	0	0	0	0
Bacteria	__Firmicutes	__Clostridia	__Clostridiales	__Lachnospiraceae	__Murimonas	__Murimonas intestini	0	0	0	0	0	0	0	3	0	0	0	0	0	0	0	0	0	0	0	0	0	0	0	0	0	0	0	0	0	0	0
Bacteria	__Firmicutes	__Clostridia	__Clostridiales	__Lachnospiraceae	__Oribacterium	__Oribacterium asaccharolyticum	0	0	163	0	0	0	0	0	0	0	0	0	80	0	0	0	0	0	0	0	0	0	0	0	0	0	0	0	0	0	0
Bacteria	__Firmicutes	__Clostridia	__Clostridiales	__Lachnospiraceae	__Oribacterium	__Oribacterium sinus	0	0	0	0	0	0	0	3	0	0	1255	0	0	0	0	0	0	0	0	0	0	0	0	0	0	0	0	0	0	0	0
Bacteria	__Firmicutes	__Clostridia	__Clostridiales	__Lachnospiraceae	__Parasporobacterium	__Parasporobacterium paucivorans	0	0	0	0	0	0	0	1	0	0	0	0	0	0	0	0	0	19	0	0	0	0	0	0	39	0	0	0	0	0	0
Bacteria	__Firmicutes	__Clostridia	__Clostridiales	__Lachnospiraceae	__Pseudobutyrivibrio	__Pseudobutyrivibrio ruminis	0	0	0	0	0	0	0	15	0	0	0	0	0	0	0	0	27	0	130	0	0	0	0	0	0	0	0	0	0	0	0
Bacteria	__Firmicutes	__Clostridia	__Clostridiales	__Lachnospiraceae	__Roseburia	__Roseburia faecis	0	0	0	0	0	0	0	0	0	0	0	0	0	0	0	0	0	0	0	0	0	0	0	0	0	0	0	0	0	0	0
Bacteria	__Firmicutes	__Clostridia	__Clostridiales	__Lachnospiraceae	__Roseburia	__Roseburia hominis	0	0	0	45	0	0	0	208	0	0	0	0	0	0	0	0	0	0	0	0	0	0	0	0	0	0	14	0	0	0	0
Bacteria	__Firmicutes	__Clostridia	__Clostridiales	__Lachnospiraceae	__Roseburia	__Roseburia intestinalis	0	0	1	12	0	0	6	32	0	0	0	0	0	0	0	16	0	0	12	0	0	0	0	0	14	0	0	0	0	1	0
Bacteria	__Firmicutes	__Clostridia	__Clostridiales	__Lachnospiraceae	__Roseburia	__Roseburia inulinivorans	38	1	0	375	15	67	362	2784	1421	40	455	5	254	0	0	13	89	0	2	0	16	0	144	0	594	0	29	0	202	123	0
Bacteria	__Firmicutes	__Clostridia	__Clostridiales	__Lachnospiraceae	__Stomatobaculum	__Stomatobaculum longum	0	0	0	0	0	0	0	0	0	0	0	0	0	0	0	0	0	0	0	0	0	0	0	0	0	0	0	0	0	0	0
Bacteria	__Firmicutes	__Clostridia	__Clostridiales	__Lachnospiraceae	__Syntrophococcus	__Syntrophococcus sucromutans	0	0	0	0	0	0	0	19	0	0	0	0	0	0	0	0	0	0	0	0	0	0	0	0	0	0	0	0	0	0	0
Bacteria	__Firmicutes	__Clostridia	__Clostridiales	__Lachnospiraceae	__Tyzzerella	__Tyzzerella nexilis	509	155	30	0	0	36	33	459	230	21	102	0	3	0	0	73	23	0	0	0	3	0	0	0	9	0	0	0	172	0	0
Bacteria	__Firmicutes	__Clostridia	__Clostridiales	__Lachnospiraceae	__Tyzzerella	__[Clostridium] colinum	0	0	0	0	0	0	0	0	0	0	0	0	55	0	0	0	0	0	0	0	0	0	0	0	11	0	0	0	0	67	0
Bacteria	__Firmicutes	__Clostridia	__Clostridiales	__Oscillospiraceae	__Oscillibacter	__Oscillibacter ruminantium	0	27	297	0	55	22	64	60	18	27	84	0	67	0	0	74	181	68	137	0	0	0	0	9	322	63	625	0	130	0	0
Bacteria	__Firmicutes	__Clostridia	__Clostridiales	__Oscillospiraceae	__Oscillibacter	__Oscillibacter valericigenes	384	142	293	54	0	156	82	117	0	26	165	0	224	0	50	496	1221	570	1015	0	8	30	0	73	420	57	434	0	169	0	0
Bacteria	__Firmicutes	__Clostridia	__Clostridiales	__Peptococcaceae	__Desulfitobacterium	__Desulfitobacterium hafniense	0	0	0	0	0	0	0	0	0	0	0	0	0	0	0	0	76	0	0	0	0	0	0	0	0	0	0	0	0	0	0
Bacteria	__Firmicutes	__Clostridia	__Clostridiales	__Peptococcaceae	__Desulfohalotomaculum	__Desulfohalotomaculum halophilum	0	0	0	0	0	0	0	0	0	0	0	0	0	0	0	0	0	13	0	0	0	0	0	0	0	0	0	0	0	0	0
Bacteria	__Firmicutes	__Clostridia	__Clostridiales	__Peptococcaceae	__Desulfotomaculum	__Desulfotomaculum varum	0	0	0	0	0	0	0	3	0	0	0	0	0	0	0	0	0	0	0	0	0	0	0	0	0	0	0	0	0	0	0
Bacteria	__Firmicutes	__Clostridia	__Clostridiales	__Peptococcaceae	__Peptococcus	__Peptococcus niger	0	0	0	0	0	0	0	0	0	0	0	0	0	0	0	0	0	0	0	0	0	0	0	0	0	0	0	0	0	0	0
Bacteria	__Firmicutes	__Clostridia	__Clostridiales	__Peptococcaceae	__Peptococcus	__Peptococcus simiae	0	0	0	0	0	0	0	0	0	0	0	0	0	0	0	0	0	0	0	0	0	0	0	0	0	0	0	0	0	0	0
Bacteria	__Firmicutes	__Clostridia	__Clostridiales	__Peptostreptococcaceae	__	__[Clostridium] hiranonis	0	0	0	0	0	0	0	0	0	0	0	0	0	0	0	0	226	0	0	0	0	0	0	0	0	0	0	0	0	0	0
Bacteria	__Firmicutes	__Clostridia	__Clostridiales	__Peptostreptococcaceae	__Filifactor	__Filifactor alocis	0	0	0	0	0	0	0	0	0	0	0	0	0	0	262	0	0	0	0	0	0	0	0	0	0	0	0	0	0	0	0
Bacteria	__Firmicutes	__Clostridia	__Clostridiales	__Peptostreptococcaceae	__Intestinibacter	__Intestinibacter bartlettii	0	0	138	0	0	0	331	15	51	0	0	0	0	0	0	0	0	20	0	0	0	0	0	0	0	60	0	0	0	44	54
Bacteria	__Firmicutes	__Clostridia	__Clostridiales	__Peptostreptococcaceae	__Peptostreptococcus	__Peptostreptococcus stomatis	0	0	60	98	0	0	0	0	0	0	0	19	0	0	0	13	0	0	76	0	181	76	0	0	0	0	0	0	0	0	20
Bacteria	__Firmicutes	__Clostridia	__Clostridiales	__Peptostreptococcaceae	__Romboutsia	__Romboutsia timonensis	0	0	0	0	0	0	132	57	13	0	2	0	0	0	0	0	113	168	36	0	0	0	0	0	39	0	9	0	0	264	0
Bacteria	__Firmicutes	__Clostridia	__Clostridiales	__Ruminococcaceae	__	__[Clostridium] leptum	310	91	17	0	0	34	0	179	178	24	0	0	126	12	0	2	0	25	22	0	2	0	0	84	61	40	24	0	104	25	0
Bacteria	__Firmicutes	__Clostridia	__Clostridiales	__Ruminococcaceae	__	__[Clostridium] methylpentosum	0	3	74	0	0	0	0	28	167	0	0	0	22	0	0	42	344	0	112	0	4	0	0	3	45	0	0	0	0	0	0
Bacteria	__Firmicutes	__Clostridia	__Clostridiales	__Ruminococcaceae	__	__[Eubacterium] siraeum	0	81	0	0	0	0	0	0	0	0	0	0	41	0	58	3	83	283	609	0	0	0	0	0	0	0	0	0	0	0	0
Bacteria	__Firmicutes	__Clostridia	__Clostridiales	__Ruminococcaceae	__Acetanaerobacterium	__Acetanaerobacterium elongatum	0	0	0	0	0	41	0	0	0	0	0	0	0	0	61	0	115	80	28	0	0	0	0	0	0	0	0	0	0	0	0
Bacteria	__Firmicutes	__Clostridia	__Clostridiales	__Ruminococcaceae	__Acetivibrio	__Acetivibrio ethanolgignens	0	0	0	0	0	0	0	0	0	0	0	0	0	0	0	0	0	0	55	0	142	8	149	0	65	0	0	0	0	0	0
Bacteria	__Firmicutes	__Clostridia	__Clostridiales	__Ruminococcaceae	__Agathobaculum	__Agathobaculum butyriciproducens	0	0	0	0	0	186	0	213	0	0	71	0	0	7	0	4	0	0	0	0	26	4	0	98	0	108	152	0	13	12	0
Bacteria	__Firmicutes	__Clostridia	__Clostridiales	__Ruminococcaceae	__Agathobaculum	__Agathobaculum desmolans	0	0	0	0	0	0	0	98	0	0	0	0	152	0	0	0	0	0	0	0	5	0	0	0	0	0	0	0	0	14	0
Bacteria	__Firmicutes	__Clostridia	__Clostridiales	__Ruminococcaceae	__Anaeromassilibacillus	__Anaeromassilibacillus senegalensis	0	0	0	0	0	0	0	0	0	0	0	0	0	0	0	0	0	0	37	0	0	0	0	0	0	0	0	0	0	0	0
Bacteria	__Firmicutes	__Clostridia	__Clostridiales	__Ruminococcaceae	__Anaerotruncus	__Anaerotruncus colihominis	51	0	0	0	0	0	0	0	0	0	0	0	0	0	0	3	0	0	0	0	0	0	0	47	0	0	0	0	0	0	0
Bacteria	__Firmicutes	__Clostridia	__Clostridiales	__Ruminococcaceae	__Anaerotruncus	__Anaerotruncus rubiinfantis	0	25	0	0	0	0	0	0	0	0	0	0	0	0	0	0	0	0	61	0	0	0	0	0	0	0	0	0	0	0	0
Bacteria	__Firmicutes	__Clostridia	__Clostridiales	__Ruminococcaceae	__Caproiciproducens	__Caproiciproducens galactitolivorans	0	0	0	0	0	0	0	0	0	0	0	0	0	0	0	0	0	0	0	0	0	0	0	42	0	0	0	0	0	0	0
Bacteria	__Firmicutes	__Clostridia	__Clostridiales	__Ruminococcaceae	__Ethanoligenens	__Ethanoligenens harbinense	0	0	0	0	0	0	0	0	0	0	0	0	0	0	0	0	0	0	182	0	0	0	0	0	0	0	0	0	0	0	0
Bacteria	__Firmicutes	__Clostridia	__Clostridiales	__Ruminococcaceae	__Faecalibacterium	__Faecalibacterium prausnitzii	139	69	895	0	12	601	812	5407	456	65	292	8	1695	103	102	2	318	326	682	80	7	78	0	3019	2407	248	2741	0	536	435	0
Bacteria	__Firmicutes	__Clostridia	__Clostridiales	__Ruminococcaceae	__Flavonifractor	__Flavonifractor plautii	0	0	0	0	0	99	0	115	0	0	84	0	0	0	0	66	0	0	48	0	2	32	0	0	22	70	249	0	0	0	0
Bacteria	__Firmicutes	__Clostridia	__Clostridiales	__Ruminococcaceae	__Gemmiger	__Gemmiger formicilis	0	0	0	88	0	37	8	456	41	0	0	0	217	0	0	1	269	16	84	356	2	0	0	670	118	78	243	0	27	54	0
Bacteria	__Firmicutes	__Clostridia	__Clostridiales	__Ruminococcaceae	__Harryflintia	__Harryflintia acetispora	0	0	0	0	0	0	0	0	0	0	0	0	0	0	0	0	0	0	0	0	0	0	0	0	0	0	0	0	0	0	0
Bacteria	__Firmicutes	__Clostridia	__Clostridiales	__Ruminococcaceae	__Hydrogenoanaerobacterium	__Hydrogenoanaerobacterium saccharovorans	0	0	0	0	0	0	0	0	0	0	0	0	0	0	0	0	18	0	0	0	0	0	0	0	0	0	0	0	0	0	0
Bacteria	__Firmicutes	__Clostridia	__Clostridiales	__Ruminococcaceae	__Negativibacillus	__Negativibacillus massiliensis	0	0	70	0	0	0	239	3	0	0	0	0	0	0	0	18	0	0	49	0	0	0	0	0	30	0	0	0	169	0	0
Bacteria	__Firmicutes	__Clostridia	__Clostridiales	__Ruminococcaceae	__Neglecta	__Neglecta timonensis	0	229	78	0	0	0	114	17	0	0	0	0	0	0	0	3	16	13	0	0	0	0	0	55	0	0	75	0	0	0	0
Bacteria	__Firmicutes	__Clostridia	__Clostridiales	__Ruminococcaceae	__Paludicola	__Paludicola psychrotolerans	0	0	0	0	0	0	0	0	0	0	0	0	0	0	0	0	0	0	0	0	0	0	0	0	0	0	17	0	0	0	0
Bacteria	__Firmicutes	__Clostridia	__Clostridiales	__Ruminococcaceae	__Phocea	__Phocea massiliensis	0	0	0	0	0	0	0	8	2	0	0	0	0	0	0	0	0	0	0	0	0	0	0	0	0	0	0	0	0	0	0
Bacteria	__Firmicutes	__Clostridia	__Clostridiales	__Ruminococcaceae	__Pseudoflavonifractor	__Pseudoflavonifractor capillosus	0	0	0	0	0	0	0	0	0	0	0	0	0	0	0	0	0	0	0	0	0	0	0	0	0	0	0	0	0	0	0
Bacteria	__Firmicutes	__Clostridia	__Clostridiales	__Ruminococcaceae	__Pseudoflavonifractor	__Pseudoflavonifractor phocaeensis	0	0	0	0	0	0	0	0	0	0	0	0	0	0	0	0	10	3	0	0	0	0	0	6	0	0	0	0	0	0	0
Bacteria	__Firmicutes	__Clostridia	__Clostridiales	__Ruminococcaceae	__Ruminococcus	__Ruminococcus bromii	0	102	0	0	0	52	0	2	0	0	0	0	0	0	0	0	769	277	41	0	0	0	0	0	155	20	119	0	0	0	0
Bacteria	__Firmicutes	__Clostridia	__Clostridiales	__Ruminococcaceae	__Ruminococcus	__Ruminococcus callidus	0	0	0	0	0	0	0	32	0	0	0	0	772	0	0	0	0	0	1	0	0	0	0	0	183	0	13	0	50	0	0
Bacteria	__Firmicutes	__Clostridia	__Clostridiales	__Ruminococcaceae	__Ruminococcus	__Ruminococcus champanellensis	0	0	0	0	0	0	0	64	0	0	178	0	0	0	0	0	0	43	111	0	0	0	0	0	33	0	0	0	0	0	0
Bacteria	__Firmicutes	__Clostridia	__Clostridiales	__Ruminococcaceae	__Ruminococcus	__Ruminococcus faecis	104	25	51	0	0	164	0	210	1327	0	280	35	919	26	113	6	244	71	704	42	19	0	37	426	304	0	5	0	0	184	0
Bacteria	__Firmicutes	__Clostridia	__Clostridiales	__Ruminococcaceae	__Ruminococcus	__Ruminococcus lactaris	0	0	0	0	0	0	0	6	0	0	0	0	0	0	0	0	0	0	0	0	0	0	0	0	0	0	0	0	0	0	0
Bacteria	__Firmicutes	__Clostridia	__Clostridiales	__Ruminococcaceae	__Ruthenibacterium	__Ruthenibacterium lactatiformans	0	36	0	0	82	0	0	0	70	0	0	0	0	0	0	14	112	75	251	0	1	0	0	0	0	0	0	0	3	0	0
Bacteria	__Firmicutes	__Clostridia	__Clostridiales	__Ruminococcaceae	__Sporobacter	__Sporobacter termitidis	0	0	0	0	10	52	0	0	0	0	56	0	0	0	0	0	378	223	425	0	0	0	0	0	0	0	0	0	0	0	0
Bacteria	__Firmicutes	__Clostridia	__Clostridiales	__Vallitaleaceae	__Vallitalea	__Vallitalea pronyensis	0	0	0	0	0	0	0	16	0	0	0	0	0	0	56	64	1854	663	0	0	0	0	0	62	0	0	0	0	0	0	0
Bacteria	__Firmicutes	__Clostridia	__Thermoanaerobacterales	__Thermoanaerobacteraceae	__Moorella	__Moorella glycerini	0	0	0	0	0	0	0	3	0	0	0	0	0	0	0	0	0	0	0	0	0	0	0	0	0	0	0	0	0	0	0
Bacteria	__Firmicutes	__Erysipelotrichia	__Erysipelotrichales	__Erysipelotrichaceae	__Absiella	__Absiella dolichum	0	0	0	0	0	0	0	0	0	0	0	0	0	0	0	0	0	0	0	0	0	0	0	0	0	0	0	0	0	0	0
Bacteria	__Firmicutes	__Erysipelotrichia	__Erysipelotrichales	__Erysipelotrichaceae	__Breznakia	__Breznakia pachnodae	0	0	0	0	0	0	0	0	0	0	0	0	0	0	0	0	0	0	0	0	0	0	0	0	0	0	0	0	0	0	0
Bacteria	__Firmicutes	__Erysipelotrichia	__Erysipelotrichales	__Erysipelotrichaceae	__Catenibacterium	__Catenibacterium mitsuokai	0	0	0	0	0	0	0	0	0	112	22	0	3	198	0	0	0	67	0	0	10	0	0	0	0	0	0	0	0	0	0
Bacteria	__Firmicutes	__Erysipelotrichia	__Erysipelotrichales	__Erysipelotrichaceae	__Dielma	__Dielma fastidiosa	0	0	0	0	0	0	0	0	16	0	0	0	0	0	0	0	0	0	0	0	0	2	0	0	0	0	0	0	103	0	0
Bacteria	__Firmicutes	__Erysipelotrichia	__Erysipelotrichales	__Erysipelotrichaceae	__Erysipelatoclostridium	__Erysipelatoclostridium ramosum	4845	0	0	0	0	0	0	0	105	0	0	0	0	0	45	23	0	0	0	0	0	291	0	0	0	0	0	0	0	0	95
Bacteria	__Firmicutes	__Erysipelotrichia	__Erysipelotrichales	__Erysipelotrichaceae	__Erysipelatoclostridium	__[Clostridium] innocuum	0	447	0	0	0	0	0	10	187	0	0	0	0	0	0	8	0	0	23	0	0	0	0	0	0	0	0	0	114	0	0
Bacteria	__Firmicutes	__Erysipelotrichia	__Erysipelotrichales	__Erysipelotrichaceae	__Erysipelatoclostridium	__[Clostridium] spiroforme	0	182	131	0	0	0	211	814	7	31	0	0	0	0	172	0	201	0	16	0	10	1	0	329	520	508	880	0	306	651	0
Bacteria	__Firmicutes	__Erysipelotrichia	__Erysipelotrichales	__Erysipelotrichaceae	__Faecalitalea	__Faecalitalea cylindroides	0	0	0	0	0	0	0	0	0	0	0	0	0	0	0	0	0	0	0	0	0	0	0	0	0	0	0	0	0	0	0
Bacteria	__Firmicutes	__Erysipelotrichia	__Erysipelotrichales	__Erysipelotrichaceae	__Holdemanella	__Holdemanella biformis	0	477	0	0	0	0	69	8	0	21	0	0	0	0	0	0	1211	0	0	0	35	0	30	0	0	0	0	0	0	0	0
Bacteria	__Firmicutes	__Erysipelotrichia	__Erysipelotrichales	__Erysipelotrichaceae	__Holdemania	__Holdemania filiformis	0	0	0	0	0	0	4	0	0	0	0	0	0	0	0	0	0	0	33	0	0	0	0	0	0	0	0	0	110	0	0
Bacteria	__Firmicutes	__Erysipelotrichia	__Erysipelotrichales	__Erysipelotrichaceae	__Holdemania	__Holdemania massiliensis	0	0	0	0	0	0	0	18	0	0	0	0	0	0	0	0	0	0	0	0	0	0	0	0	0	0	0	0	0	0	0
Bacteria	__Firmicutes	__Erysipelotrichia	__Erysipelotrichales	__Erysipelotrichaceae	__Longicatena	__Longicatena caecimuris	0	0	0	0	0	0	0	3	0	0	0	0	0	0	0	0	0	0	0	0	0	0	0	0	0	0	0	0	0	0	0
Bacteria	__Firmicutes	__Erysipelotrichia	__Erysipelotrichales	__Erysipelotrichaceae	__Massilimicrobiota	__Massilimicrobiota timonensis	0	0	0	0	0	0	0	0	0	0	0	0	0	0	0	0	0	0	0	0	0	0	0	0	0	0	0	0	0	0	0
Bacteria	__Firmicutes	__Erysipelotrichia	__Erysipelotrichales	__Erysipelotrichaceae	__Solobacterium	__Solobacterium moorei	0	0	0	0	104	0	0	0	0	0	137	0	0	0	0	0	0	0	7	0	0	21	0	0	0	0	0	0	0	0	0
Bacteria	__Firmicutes	__Erysipelotrichia	__Erysipelotrichales	__Erysipelotrichaceae	__Turicibacter	__Turicibacter sanguinis	0	0	0	0	0	0	0	0	0	0	0	0	0	0	39	0	22	0	0	0	0	0	0	0	0	0	0	0	0	0	0
Bacteria	__Firmicutes	__Negativicutes	__Acidaminococcales	__Acidaminococcaceae	__Acidaminococcus	__Acidaminococcus fermentans	0	0	0	0	0	0	0	0	0	0	0	0	0	0	0	0	0	0	0	0	0	0	0	0	0	0	0	0	0	0	0
Bacteria	__Firmicutes	__Negativicutes	__Acidaminococcales	__Acidaminococcaceae	__Phascolarctobacterium	__Phascolarctobacterium faecium	0	1132	0	0	0	0	0	0	261	49	0	0	132	34	0	0	0	0	0	0	0	0	0	0	1045	535	1771	0	0	20	0
Bacteria	__Firmicutes	__Negativicutes	__Acidaminococcales	__Acidaminococcaceae	__Phascolarctobacterium	__Phascolarctobacterium succinatutens	0	0	115	0	0	237	0	0	0	0	180	0	0	0	0	0	932	0	0	30	1	34	0	0	0	0	0	0	0	0	0
Bacteria	__Firmicutes	__Negativicutes	__Acidaminococcales	__Acidaminococcaceae	__Succiniclasticum	__Succiniclasticum ruminis	0	0	0	0	0	0	0	7	0	0	0	0	0	0	0	0	0	457	0	0	0	0	0	0	0	0	0	0	0	0	0
Bacteria	__Firmicutes	__Negativicutes	__Selenomonadales	__Selenomonadaceae	__Centipeda	__Centipeda periodontii	0	0	0	0	0	0	0	0	0	0	0	0	80	0	0	0	0	0	0	0	0	0	0	0	0	0	0	0	0	0	17
Bacteria	__Firmicutes	__Negativicutes	__Selenomonadales	__Selenomonadaceae	__Megamonas	__Megamonas funiformis	0	34	0	0	0	0	3304	107	0	0	0	0	297	0	0	0	306	83	0	0	0	0	0	0	1923	0	0	0	0	13675	0
Bacteria	__Firmicutes	__Negativicutes	__Selenomonadales	__Selenomonadaceae	__Mitsuokella	__Mitsuokella jalaludinii	0	0	0	0	0	0	0	1	0	0	0	0	0	0	0	0	0	0	0	0	0	0	0	404	200	0	0	0	0	0	0
Bacteria	__Firmicutes	__Negativicutes	__Selenomonadales	__Selenomonadaceae	__Mitsuokella	__Mitsuokella multacida	0	0	0	0	0	0	0	0	0	0	0	0	0	0	0	0	0	0	0	0	0	0	0	0	0	0	0	0	0	0	0
Bacteria	__Firmicutes	__Negativicutes	__Selenomonadales	__Selenomonadaceae	__Selenomonas	__Selenomonas bovis	0	0	0	0	0	0	0	0	0	0	0	0	0	0	0	0	0	0	0	0	0	0	0	78	2	0	0	0	0	0	0
Bacteria	__Firmicutes	__Negativicutes	__Selenomonadales	__Selenomonadaceae	__Selenomonas	__Selenomonas lacticifex	0	0	0	0	0	0	0	6	0	0	0	0	0	0	0	0	0	0	0	0	0	0	0	0	0	0	0	0	0	0	0
Bacteria	__Firmicutes	__Negativicutes	__Selenomonadales	__Selenomonadaceae	__Selenomonas	__Selenomonas noxia	0	0	0	0	0	0	0	0	0	0	0	0	0	0	0	0	0	113	0	0	0	0	0	0	0	0	0	0	0	0	0
Bacteria	__Firmicutes	__Negativicutes	__Selenomonadales	__Selenomonadaceae	__Selenomonas	__Selenomonas sputigena	0	0	0	120	0	0	0	0	0	0	116	68	0	0	0	2	0	0	0	0	389	0	0	0	0	0	0	0	0	0	0
Bacteria	__Firmicutes	__Negativicutes	__Veillonellales	__Veillonellaceae	__Allisonella	__Allisonella histaminiformans	0	0	0	0	0	20	0	0	0	0	0	0	0	0	0	0	0	0	0	0	0	0	0	0	38	0	0	0	0	0	0
Bacteria	__Firmicutes	__Negativicutes	__Veillonellales	__Veillonellaceae	__Dialister	__Dialister invisus	0	0	0	0	0	0	0	4	0	0	0	0	0	0	0	0	0	0	0	0	58	0	0	0	0	0	0	0	40	0	0
Bacteria	__Firmicutes	__Negativicutes	__Veillonellales	__Veillonellaceae	__Dialister	__Dialister pneumosintes	0	0	0	307	0	0	0	0	0	0	69	0	0	0	0	0	0	0	0	0	1212	117	0	0	0	0	0	0	0	0	0
Bacteria	__Firmicutes	__Negativicutes	__Veillonellales	__Veillonellaceae	__Dialister	__Dialister propionicifaciens	0	0	0	0	0	0	0	0	0	0	0	0	0	0	0	0	0	6	0	0	0	0	0	0	0	0	0	0	0	0	0
Bacteria	__Firmicutes	__Negativicutes	__Veillonellales	__Veillonellaceae	__Dialister	__Dialister succinatiphilus	0	0	0	0	0	0	0	0	0	0	0	0	0	0	0	0	0	0	37	0	0	0	0	0	0	0	0	0	0	0	0
Bacteria	__Firmicutes	__Negativicutes	__Veillonellales	__Veillonellaceae	__Megasphaera	__Megasphaera elsdenii	0	0	0	0	0	0	0	0	0	0	0	0	0	0	0	0	0	0	0	0	0	0	0	0	0	0	0	0	0	0	0
Bacteria	__Firmicutes	__Negativicutes	__Veillonellales	__Veillonellaceae	__Megasphaera	__Megasphaera micronuciformis	0	0	0	0	0	0	0	6	0	0	0	0	0	0	0	0	0	0	0	0	0	2	0	76	0	0	0	0	0	0	0
Bacteria	__Firmicutes	__Negativicutes	__Veillonellales	__Veillonellaceae	__Veillonella	__Veillonella atypica	0	0	0	0	0	0	0	0	0	0	0	0	0	0	0	0	0	0	0	0	0	0	0	0	0	0	0	0	0	0	0
Bacteria	__Firmicutes	__Negativicutes	__Veillonellales	__Veillonellaceae	__Veillonella	__Veillonella dispar	0	163	182	0	0	0	128	2151	120	16	0	0	530	738	154	0	73	0	0	0	0	0	133	173	46	65	63	0	0	0	137
Bacteria	__Firmicutes	__Tissierellia	__	__	__Sedimentibacter	__Sedimentibacter hongkongensis	0	3	0	0	0	0	0	0	0	0	0	0	0	0	0	0	0	0	0	0	0	0	0	0	0	0	0	0	0	0	0
Bacteria	__Firmicutes	__Tissierellia	__Tissierellales	__Peptoniphilaceae	__Anaerococcus	__Anaerococcus nagyae	0	0	0	0	0	0	0	0	0	0	0	0	0	0	0	0	0	0	0	0	0	0	0	0	0	0	0	0	0	0	0
Bacteria	__Firmicutes	__Tissierellia	__Tissierellales	__Peptoniphilaceae	__Anaerococcus	__Anaerococcus vaginalis	0	0	0	222	0	0	0	0	0	0	0	0	0	0	0	2	0	0	0	0	0	0	0	0	0	0	0	0	0	0	0
Bacteria	__Firmicutes	__Tissierellia	__Tissierellales	__Peptoniphilaceae	__Finegoldia	__Finegoldia magna	0	0	0	0	0	0	0	0	0	0	0	0	0	0	0	0	0	11	19	0	0	0	0	0	0	0	0	0	0	0	0
Bacteria	__Firmicutes	__Tissierellia	__Tissierellales	__Peptoniphilaceae	__Parvimonas	__Parvimonas micra	0	0	3	157	7	0	0	0	0	0	33	0	0	107	0	4	0	0	196	0	189	61	62	0	0	0	0	0	0	0	0
Bacteria	__Firmicutes	__Tissierellia	__Tissierellales	__Peptoniphilaceae	__Peptoniphilus	__Peptoniphilus duerdenii	0	0	0	0	0	0	0	0	0	0	0	0	0	0	0	0	0	0	0	0	0	0	0	0	0	0	0	0	145	0	0
Bacteria	__Firmicutes	__Tissierellia	__Tissierellales	__Peptoniphilaceae	__Peptoniphilus	__Peptoniphilus lacrimalis	0	0	0	0	0	0	0	0	0	0	0	0	0	0	0	0	0	0	0	0	0	0	0	0	0	0	0	0	0	0	0
Bacteria	__Firmicutes	__Tissierellia	__Tissierellales	__Peptoniphilaceae	__Peptoniphilus	__Peptoniphilus lacydonensis	0	0	0	0	0	0	0	0	0	55	0	0	0	0	0	0	0	0	0	0	0	52	0	0	14	0	0	0	0	0	0
Bacteria	__Fusobacteria	__Fusobacteriia	__Fusobacteriales	__Fusobacteriaceae	__Fusobacterium	__Fusobacterium mortiferum	0	0	0	0	0	0	1915	3	0	0	0	0	1	0	0	0	88	0	0	0	0	0	0	0	1	553	0	619	331	0	9172
Bacteria	__Fusobacteria	__Fusobacteriia	__Fusobacteriales	__Fusobacteriaceae	__Fusobacterium	__Fusobacterium necrophorum	0	0	0	0	0	0	0	0	0	0	0	0	0	0	32479	0	736	0	0	0	0	0	0	0	0	0	0	0	0	0	0
Bacteria	__Fusobacteria	__Fusobacteriia	__Fusobacteriales	__Fusobacteriaceae	__Fusobacterium	__Fusobacterium nucleatum	0	26	314	15015	10728	0	1	3	0	5	880	48	395	0	0	82	0	0	91	0	2474	372	9558	0	75	0	0	0	230	0	66
Bacteria	__Fusobacteria	__Fusobacteriia	__Fusobacteriales	__Fusobacteriaceae	__Fusobacterium	__Fusobacterium varium	18	102	56	0	0	15888	819	11	28	0	3720	0	1	722	0	0	399	0	0	0	1478	3020	0	0	0	2456	0	1852	1311	60	619
Bacteria	__Fusobacteria	__Fusobacteriia	__Fusobacteriales	__Leptotrichiaceae	__Leptotrichia	__Leptotrichia buccalis	0	0	0	0	0	0	0	0	0	0	0	0	0	0	0	0	0	0	0	0	156	0	0	0	0	12	0	0	0	0	69
Bacteria	__Fusobacteria	__Fusobacteriia	__Fusobacteriales	__Leptotrichiaceae	__Leptotrichia	__Leptotrichia hofstadii	0	0	0	3201	0	0	0	0	0	0	0	0	0	0	0	0	0	0	0	0	746	0	0	0	0	0	0	0	0	0	0
Bacteria	__Fusobacteria	__Fusobacteriia	__Fusobacteriales	__Leptotrichiaceae	__Leptotrichia	__Leptotrichia trevisanii	53	0	91	0	0	0	0	0	0	0	71	6879	0	0	0	0	0	1887	0	0	0	0	9076	0	0	0	0	0	0	0	0
Bacteria	__Fusobacteria	__Fusobacteriia	__Fusobacteriales	__Leptotrichiaceae	__Sneathia	__Sneathia sanguinegens	0	0	0	0	0	0	0	0	0	0	0	0	189	0	0	0	0	0	0	0	0	0	0	0	0	0	0	0	0	0	0
Bacteria	__Fusobacteria	__Fusobacteriia	__Fusobacteriales	__Leptotrichiaceae	__Streptobacillus	__Streptobacillus hongkongensis	0	0	0	0	0	0	0	0	0	0	0	0	0	0	0	0	0	0	0	0	0	0	0	0	0	3	0	0	0	0	0
Bacteria	__Gemmatimonadetes	__Gemmatimonadetes	__Gemmatimonadales	__Gemmatimonadaceae	__Roseisolibacter	__Roseisolibacter agri	0	0	0	0	0	0	0	0	0	0	0	0	0	0	0	0	0	0	0	0	0	0	0	0	0	0	0	0	0	0	0
Bacteria	__Lentisphaerae	__Lentisphaeria	__Victivallales	__Victivallaceae	__Victivallis	__Victivallis vadensis	0	16	0	0	0	0	0	0	0	0	0	0	0	0	0	0	0	0	0	0	0	0	0	41	0	0	0	0	0	0	0
Bacteria	__Planctomycetes	__Phycisphaerae	__Phycisphaerales	__Phycisphaeraceae	__Phycisphaera	__Phycisphaera mikurensis	0	0	0	0	0	0	0	0	0	0	0	0	0	0	0	0	0	0	0	0	0	0	0	0	0	0	0	0	0	0	0
Bacteria	__Proteobacteria	__Alphaproteobacteria	__	__	__Phreatobacter	__Phreatobacter oligotrophus	0	0	0	0	0	0	0	0	0	0	0	0	0	0	0	0	0	0	0	0	0	0	0	0	0	0	0	0	0	0	0
Bacteria	__Proteobacteria	__Alphaproteobacteria	__Caulobacterales	__Caulobacteraceae	__Brevundimonas	__Brevundimonas albigilva	125	0	0	0	0	0	0	0	0	0	95	0	0	2	0	0	0	40	8	0	0	0	0	0	0	0	0	0	0	0	25
Bacteria	__Proteobacteria	__Alphaproteobacteria	__Caulobacterales	__Caulobacteraceae	__Brevundimonas	__Brevundimonas naejangsanensis	0	0	0	0	0	55	10	0	0	0	0	0	0	0	0	0	0	0	0	0	0	0	0	0	0	0	0	0	0	0	0
Bacteria	__Proteobacteria	__Alphaproteobacteria	__Rhizobiales	__Aurantimonadaceae	__Aureimonas	__Aureimonas glaciistagni	0	0	0	0	0	0	0	0	0	0	0	0	0	0	0	0	0	0	0	0	0	0	0	0	0	0	0	0	0	0	0
Bacteria	__Proteobacteria	__Alphaproteobacteria	__Rhizobiales	__Bradyrhizobiaceae	__Bradyrhizobium	__Bradyrhizobium namibiense	0	36	0	0	0	0	0	0	0	0	0	0	0	0	0	0	0	0	0	0	0	0	3	0	0	0	0	0	0	0	0
Bacteria	__Proteobacteria	__Alphaproteobacteria	__Rhizobiales	__Brucellaceae	__Brucella	__Brucella papionis	0	0	0	0	0	0	0	0	0	0	0	0	0	0	0	0	0	0	0	0	0	0	0	0	0	0	0	0	0	0	0
Bacteria	__Proteobacteria	__Alphaproteobacteria	__Rhizobiales	__Methylobacteriaceae	__Methylobacterium	__Methylobacterium goesingense	0	0	0	0	0	0	0	0	0	0	3	0	0	0	0	0	0	0	0	0	0	0	0	0	0	0	0	0	0	0	0
Bacteria	__Proteobacteria	__Alphaproteobacteria	__Rhizobiales	__Methylobacteriaceae	__Methylobacterium	__Methylobacterium jeotgali	0	0	0	0	0	0	0	0	0	0	0	0	0	0	0	0	0	0	0	0	0	0	0	0	0	0	48	0	0	0	0
Bacteria	__Proteobacteria	__Alphaproteobacteria	__Rhizobiales	__Methylobacteriaceae	__Methylorubrum	__Methylorubrum populi	0	0	0	0	0	0	0	0	0	0	38	0	0	0	0	0	313	0	34	58	0	0	0	0	0	0	0	0	33	0	0
Bacteria	__Proteobacteria	__Alphaproteobacteria	__Rhizobiales	__Phyllobacteriaceae	__Tianweitania	__Tianweitania sediminis	121	0	0	0	0	0	0	0	0	0	0	0	0	0	0	0	0	0	0	0	0	0	0	0	0	0	0	0	0	0	0
Bacteria	__Proteobacteria	__Alphaproteobacteria	__Rhizobiales	__Rhizobiaceae	__Rhizobium	__Rhizobium halotolerans	0	0	0	0	0	0	0	0	0	0	0	0	0	0	0	0	0	0	0	0	0	0	0	0	0	0	0	0	0	0	0
Bacteria	__Proteobacteria	__Alphaproteobacteria	__Rhizobiales	__Rhodobiaceae	__Amorphus	__Amorphus orientalis	0	0	0	0	0	0	0	0	0	0	0	0	0	0	0	0	0	0	0	0	0	0	0	54	0	0	0	0	0	0	0
Bacteria	__Proteobacteria	__Alphaproteobacteria	__Rhodobacterales	__Rhodobacteraceae	__Limibaculum	__Limibaculum halophilum	0	0	0	0	0	0	0	0	0	0	0	0	0	0	0	0	0	0	0	0	0	0	0	0	0	0	0	16	0	0	0
Bacteria	__Proteobacteria	__Alphaproteobacteria	__Rhodobacterales	__Rhodobacteraceae	__Paracoccus	__Paracoccus aerius	0	0	0	0	0	0	0	0	0	0	0	0	0	4	0	0	13	0	0	0	0	0	0	0	0	0	81	25	0	0	0
Bacteria	__Proteobacteria	__Alphaproteobacteria	__Rhodobacterales	__Rhodobacteraceae	__Paracoccus	__Paracoccus hibiscisoli	0	0	0	0	0	0	0	0	0	0	0	0	0	0	0	0	0	0	0	0	0	142	0	0	0	0	0	0	0	0	0
Bacteria	__Proteobacteria	__Alphaproteobacteria	__Rhodobacterales	__Rhodobacteraceae	__Rhodobacter	__Rhodobacter blasticus	0	0	0	0	0	0	0	0	0	0	0	0	0	0	0	0	0	0	0	0	0	0	7	0	0	0	0	0	0	0	0
Bacteria	__Proteobacteria	__Alphaproteobacteria	__Rhodobacterales	__Rhodobacteraceae	__Rubellimicrobium	__Rubellimicrobium roseum	0	0	0	0	0	0	0	0	0	0	0	0	0	0	0	0	0	0	0	0	0	0	0	0	0	0	0	0	0	0	0
Bacteria	__Proteobacteria	__Alphaproteobacteria	__Rhodobacterales	__Rhodobacteraceae	__Rubellimicrobium	__Rubellimicrobium thermophilum	0	0	0	0	0	0	0	0	0	24	0	0	0	0	0	0	0	0	0	0	0	0	0	0	0	0	0	0	0	0	0
Bacteria	__Proteobacteria	__Alphaproteobacteria	__Rhodospirillales	__Acetobacteraceae	__Belnapia	__Belnapia rosea	0	0	0	0	0	0	0	0	0	141	0	0	0	0	0	0	0	0	0	0	0	0	0	0	0	0	0	0	0	0	0
Bacteria	__Proteobacteria	__Alphaproteobacteria	__Rhodospirillales	__Acetobacteraceae	__Dankookia	__Dankookia rubra	165	0	0	0	0	0	0	0	0	0	0	0	0	0	0	0	0	0	0	0	0	0	0	0	0	0	0	0	0	0	0
Bacteria	__Proteobacteria	__Alphaproteobacteria	__Rhodospirillales	__Acetobacteraceae	__Roseomonas	__Roseomonas arcticisoli	0	0	0	0	0	0	0	0	0	0	0	0	0	0	0	0	0	0	0	0	0	0	0	0	0	0	0	0	0	0	100
Bacteria	__Proteobacteria	__Alphaproteobacteria	__Rhodospirillales	__Acetobacteraceae	__Roseomonas	__Roseomonas gilardii	0	0	0	0	0	0	0	0	0	0	0	0	0	0	0	0	0	0	0	0	0	0	0	0	0	0	0	0	0	0	0
Bacteria	__Proteobacteria	__Alphaproteobacteria	__Rhodospirillales	__Rhodospirillaceae	__Aliidongia	__Aliidongia dinghuensis	0	0	0	0	0	0	0	0	0	0	0	0	0	0	0	0	0	0	0	0	0	0	0	0	0	0	0	0	0	0	0
Bacteria	__Proteobacteria	__Alphaproteobacteria	__Rhodospirillales	__Rhodospirillaceae	__Fodinicurvata	__Fodinicurvata fenggangensis	0	0	0	0	0	0	0	0	0	0	0	0	0	0	0	0	0	0	0	0	0	0	0	168	0	0	0	0	0	0	0
Bacteria	__Proteobacteria	__Alphaproteobacteria	__Rhodospirillales	__Rhodospirillaceae	__Novispirillum	__Novispirillum itersonii	0	0	0	0	0	0	0	0	0	0	0	0	0	0	0	0	0	0	0	0	0	0	0	119	0	0	0	0	0	0	0
Bacteria	__Proteobacteria	__Alphaproteobacteria	__Rhodospirillales	__Rhodospirillaceae	__Rhodospirillum	__Rhodospirillum rubrum	0	0	57	0	0	0	0	0	0	0	0	0	0	0	0	0	0	0	0	0	0	0	0	0	0	0	0	0	0	0	0
Bacteria	__Proteobacteria	__Alphaproteobacteria	__Sphingomonadales	__Erythrobacteraceae	__Altererythrobacter	__Altererythrobacter rigui	193	0	0	0	0	0	0	0	0	0	0	0	0	0	0	0	0	94	0	0	0	0	0	0	0	0	0	0	0	0	0
Bacteria	__Proteobacteria	__Alphaproteobacteria	__Sphingomonadales	__Sphingomonadaceae	__Sphingobium	__Sphingobium hydrophobicum	0	0	0	0	0	0	0	0	0	24	0	0	0	0	0	0	0	0	0	0	0	0	0	0	0	0	0	0	0	0	0
Bacteria	__Proteobacteria	__Alphaproteobacteria	__Sphingomonadales	__Sphingomonadaceae	__Sphingomonas	__Sphingomonas koreensis	0	0	143	0	0	0	0	0	0	0	0	0	0	0	0	0	0	0	0	0	0	0	0	0	0	0	0	0	0	0	0
Bacteria	__Proteobacteria	__Alphaproteobacteria	__Sphingomonadales	__Sphingomonadaceae	__Sphingomonas	__Sphingomonas piscinae	0	0	0	0	0	141	0	0	0	0	0	0	0	0	0	0	0	33	0	0	0	0	0	0	0	0	0	0	0	0	0
Bacteria	__Proteobacteria	__Betaproteobacteria	__Burkholderiales	__	__Aquabacterium	__Aquabacterium parvum	0	0	0	0	0	0	0	0	71	22	0	0	0	0	0	0	0	0	0	0	0	0	0	0	0	0	0	0	0	0	0
Bacteria	__Proteobacteria	__Betaproteobacteria	__Burkholderiales	__	__Tepidimonas	__Tepidimonas fonticaldi	0	0	0	0	0	0	0	0	0	0	0	0	0	0	0	0	0	0	0	0	0	0	77	0	0	0	0	0	0	0	0
Bacteria	__Proteobacteria	__Betaproteobacteria	__Burkholderiales	__Burkholderiaceae	__Ralstonia	__Ralstonia insidiosa	70	0	24	0	0	74	145	0	0	0	133	0	0	23	0	1	0	73	0	0	0	0	0	265	33	75	14	0	0	5	51
Bacteria	__Proteobacteria	__Betaproteobacteria	__Burkholderiales	__Comamonadaceae	__Acidovorax	__Acidovorax konjaci	0	0	0	0	0	0	0	0	0	0	0	0	0	0	0	0	0	0	0	0	0	0	0	124	0	0	0	0	0	0	0
Bacteria	__Proteobacteria	__Betaproteobacteria	__Burkholderiales	__Comamonadaceae	__Acidovorax	__Acidovorax radicis	0	0	0	0	0	0	25	0	0	0	0	0	0	0	0	0	0	0	0	0	0	0	0	0	0	0	0	0	0	0	0
Bacteria	__Proteobacteria	__Betaproteobacteria	__Burkholderiales	__Comamonadaceae	__Caldimonas	__Caldimonas manganoxidans	0	0	0	0	0	0	0	0	0	0	0	0	0	0	0	0	0	0	0	0	0	0	125	0	0	0	0	0	0	0	0
Bacteria	__Proteobacteria	__Betaproteobacteria	__Burkholderiales	__Comamonadaceae	__Comamonas	__Comamonas kerstersii	0	7176	0	0	0	0	0	0	0	0	0	0	0	0	0	0	0	212	0	0	0	0	0	787	0	0	74	0	2156	0	0
Bacteria	__Proteobacteria	__Betaproteobacteria	__Burkholderiales	__Comamonadaceae	__Delftia	__Delftia acidovorans	76	0	16	98	0	0	0	0	0	0	0	0	0	0	0	0	0	0	0	0	0	0	0	0	27	0	0	0	0	0	0
Bacteria	__Proteobacteria	__Betaproteobacteria	__Burkholderiales	__Comamonadaceae	__Ottowia	__Ottowia shaoguanensis	0	0	0	0	0	0	0	0	0	0	0	0	0	0	0	0	0	0	0	0	0	0	0	0	0	0	0	0	0	0	0
Bacteria	__Proteobacteria	__Betaproteobacteria	__Burkholderiales	__Comamonadaceae	__Ramlibacter	__Ramlibacter solisilvae	0	0	0	0	0	0	0	0	0	0	0	0	0	0	0	0	0	0	0	0	0	0	0	0	0	0	7	0	0	0	0
Bacteria	__Proteobacteria	__Betaproteobacteria	__Burkholderiales	__Comamonadaceae	__Variovorax	__Variovorax boronicumulans	142	7	0	0	0	0	0	0	0	0	0	0	0	0	0	0	93	0	0	73	0	0	0	0	0	0	0	0	0	0	34
Bacteria	__Proteobacteria	__Betaproteobacteria	__Burkholderiales	__Oxalobacteraceae	__Massilia	__Massilia varians	0	0	0	0	0	0	0	0	0	0	0	0	0	0	0	0	0	0	5	0	0	10	38	0	3	0	0	0	0	0	0
Bacteria	__Proteobacteria	__Betaproteobacteria	__Burkholderiales	__Sutterellaceae	__Duodenibacillus	__Duodenibacillus massiliensis	0	22	0	0	0	151	0	0	0	0	0	0	0	0	0	0	0	183	0	0	0	0	0	499	0	0	266	0	0	0	0
Bacteria	__Proteobacteria	__Betaproteobacteria	__Burkholderiales	__Sutterellaceae	__Parasutterella	__Parasutterella excrementihominis	0	0	0	0	0	0	0	43	0	0	0	0	0	0	0	0	0	0	112	2655	0	0	0	0	645	0	4	0	0	0	0
Bacteria	__Proteobacteria	__Betaproteobacteria	__Burkholderiales	__Sutterellaceae	__Parasutterella	__Parasutterella secunda	0	0	0	0	0	60	0	0	0	0	0	0	0	0	0	0	13	128	0	0	0	0	0	3	0	0	20	0	0	0	0
Bacteria	__Proteobacteria	__Betaproteobacteria	__Burkholderiales	__Sutterellaceae	__Sutterella	__Sutterella massiliensis	0	0	0	0	0	0	1217	0	0	0	0	0	0	0	0	0	98	0	0	0	0	0	0	0	0	0	0	275	551	1332	0
Bacteria	__Proteobacteria	__Betaproteobacteria	__Burkholderiales	__Sutterellaceae	__Sutterella	__Sutterella parvirubra	0	0	0	0	0	0	0	0	0	0	0	0	0	0	0	0	0	0	0	0	0	0	0	0	0	0	0	0	0	0	0
Bacteria	__Proteobacteria	__Betaproteobacteria	__Burkholderiales	__Sutterellaceae	__Sutterella	__Sutterella stercoricanis	0	0	0	0	0	0	809	0	0	0	0	0	0	0	0	0	0	0	0	0	0	0	0	0	0	0	0	0	0	0	0
Bacteria	__Proteobacteria	__Betaproteobacteria	__Burkholderiales	__Sutterellaceae	__Sutterella	__Sutterella timonensis	0	0	0	0	0	0	0	0	0	0	0	0	0	0	0	0	0	0	0	0	0	0	0	41	0	0	0	0	0	0	0
Bacteria	__Proteobacteria	__Betaproteobacteria	__Burkholderiales	__Sutterellaceae	__Sutterella	__Sutterella wadsworthensis	0	177	0	0	0	0	454	14	41	142	0	0	0	0	0	0	0	0	181	0	26	0	0	0	0	586	1644	0	233	25	0
Bacteria	__Proteobacteria	__Betaproteobacteria	__Neisseriales	__Neisseriaceae	__Kingella	__Kingella denitrificans	0	0	0	0	0	0	0	0	0	0	0	3	0	0	0	0	0	0	0	0	0	28	0	0	0	0	0	0	0	0	0
Bacteria	__Proteobacteria	__Betaproteobacteria	__Neisseriales	__Neisseriaceae	__Neisseria	__Neisseria oralis	0	0	0	0	0	0	0	0	0	0	0	0	0	0	0	0	0	50	0	0	0	0	0	0	0	0	0	0	0	0	0
Bacteria	__Proteobacteria	__Betaproteobacteria	__Neisseriales	__Neisseriaceae	__Neisseria	__Neisseria perflava	0	0	8	0	0	0	0	0	0	0	0	0	0	0	0	0	0	0	0	0	0	0	0	0	0	0	31	0	0	0	8
Bacteria	__Proteobacteria	__Betaproteobacteria	__Neisseriales	__Neisseriaceae	__Neisseria	__Neisseria shayeganii	0	0	0	0	0	0	0	0	0	0	0	0	0	0	0	0	0	0	0	0	0	0	0	0	0	0	0	0	0	0	57
Bacteria	__Proteobacteria	__Betaproteobacteria	__Neisseriales	__Neisseriaceae	__Neisseria	__Neisseria subflava	0	30	68	0	0	0	149	0	0	0	0	0	352	0	0	0	0	0	0	0	0	0	0	0	0	0	519	0	0	0	50
Bacteria	__Proteobacteria	__Deltaproteobacteria	__Desulfobacterales	__Desulfobacteraceae	__Algorimarina	__Algorimarina butyrica	0	0	0	0	0	0	0	0	0	0	0	0	0	0	0	0	0	0	0	0	0	0	0	0	0	0	0	0	0	0	0
Bacteria	__Proteobacteria	__Deltaproteobacteria	__Desulfobacterales	__Desulfobacteraceae	__Desulfatitalea	__Desulfatitalea tepidiphila	0	0	0	0	0	0	0	0	0	0	0	0	0	0	0	0	0	0	0	0	0	0	0	0	0	0	0	0	0	0	0
Bacteria	__Proteobacteria	__Deltaproteobacteria	__Desulfobacterales	__Desulfobacteraceae	__Desulfosarcina	__Desulfosarcina widdelii	0	0	0	0	0	0	0	0	0	0	0	0	0	0	0	0	0	0	0	0	0	0	0	0	0	0	0	0	0	0	0
Bacteria	__Proteobacteria	__Deltaproteobacteria	__Desulfovibrionales	__Desulfomicrobiaceae	__Desulfomicrobium	__Desulfomicrobium hypogeium	0	0	0	0	0	0	0	0	0	0	0	0	0	0	0	0	0	0	0	0	0	0	0	0	0	0	0	0	0	0	0
Bacteria	__Proteobacteria	__Deltaproteobacteria	__Desulfovibrionales	__Desulfovibrionaceae	__Desulfovibrio	__Desulfovibrio desulfuricans	0	474	0	0	0	1314	0	0	0	0	0	0	0	0	84	4	106	0	489	0	0	0	0	0	0	0	0	0	0	0	0
Bacteria	__Proteobacteria	__Deltaproteobacteria	__Desulfovibrionales	__Desulfovibrionaceae	__Desulfovibrio	__Desulfovibrio intestinalis	0	0	0	0	0	0	0	0	0	0	0	0	0	0	0	0	0	0	0	0	0	0	0	0	0	0	0	0	0	0	0
Bacteria	__Proteobacteria	__Deltaproteobacteria	__Desulfovibrionales	__Desulfovibrionaceae	__Desulfovibrio	__Desulfovibrio piger	0	0	0	0	0	0	0	0	0	0	0	0	0	0	0	0	0	0	0	0	0	0	0	121	0	0	0	0	0	0	0
Bacteria	__Proteobacteria	__Deltaproteobacteria	__Desulfovibrionales	__Desulfovibrionaceae	__Desulfovibrio	__Desulfovibrio simplex	0	60	216	0	0	0	144	20	0	0	0	0	253	0	84	304	214	0	191	0	164	50	0	0	254	39	307	0	83	0	0
Bacteria	__Proteobacteria	__Deltaproteobacteria	__Desulfovibrionales	__Desulfovibrionaceae	__Mailhella	__Mailhella massiliensis	0	0	0	0	0	0	0	0	0	67	0	0	0	0	0	0	0	0	0	0	0	0	0	0	0	0	0	0	0	0	0
Bacteria	__Proteobacteria	__Deltaproteobacteria	__Myxococcales	__Archangiaceae	__Cystobacter	__Cystobacter velatus	0	0	0	0	0	0	0	0	0	0	0	0	0	0	0	0	0	0	0	0	0	0	0	0	0	0	0	0	0	0	0
Bacteria	__Proteobacteria	__Epsilonproteobacteria	__	__	__Sulfurovum	__Sulfurovum lithotrophicum	0	0	0	0	0	0	0	0	83	0	0	0	0	0	0	0	0	0	0	0	0	0	0	0	0	0	0	0	0	0	0
Bacteria	__Proteobacteria	__Epsilonproteobacteria	__Campylobacterales	__Campylobacteraceae	__Arcobacter	__Arcobacter ellisii	0	0	0	0	3	0	0	0	0	0	0	0	0	0	0	0	0	0	0	0	0	0	0	0	0	0	0	0	0	0	0
Bacteria	__Proteobacteria	__Epsilonproteobacteria	__Campylobacterales	__Campylobacteraceae	__Arcobacter	__Arcobacter suis	0	0	0	0	0	0	0	0	0	0	0	0	0	0	0	0	0	0	0	0	0	0	0	0	0	0	0	0	0	0	0
Bacteria	__Proteobacteria	__Epsilonproteobacteria	__Campylobacterales	__Campylobacteraceae	__Campylobacter	__Campylobacter concisus	0	0	0	0	0	62	0	2	0	0	0	2394	0	0	0	0	0	0	0	0	0	21	0	0	0	0	0	0	0	0	0
Bacteria	__Proteobacteria	__Epsilonproteobacteria	__Campylobacterales	__Campylobacteraceae	__Campylobacter	__Campylobacter hominis	0	0	0	0	0	0	0	5	0	0	0	0	0	0	0	0	0	0	0	0	0	0	0	56	0	0	0	0	0	0	0
Bacteria	__Proteobacteria	__Epsilonproteobacteria	__Campylobacterales	__Campylobacteraceae	__Campylobacter	__Campylobacter jejuni	0	0	0	0	0	0	0	0	0	0	0	0	0	0	0	0	0	0	0	0	0	68	0	0	0	0	0	0	0	0	0
Bacteria	__Proteobacteria	__Epsilonproteobacteria	__Campylobacterales	__Campylobacteraceae	__Campylobacter	__Campylobacter showae	0	0	0	148	0	0	0	0	0	0	0	1007	0	0	169	0	0	524	0	0	138	0	0	0	0	0	0	0	0	0	0
Bacteria	__Proteobacteria	__Epsilonproteobacteria	__Campylobacterales	__Campylobacteraceae	__Campylobacter	__Campylobacter ureolyticus	0	0	0	531	0	0	0	2	0	0	420	0	0	0	0	5	0	33	0	0	0	57	0	0	0	0	0	0	0	0	0
Bacteria	__Proteobacteria	__Epsilonproteobacteria	__Campylobacterales	__Helicobacteraceae	__Helicobacter	__Helicobacter pylori	0	0	0	0	0	0	0	0	0	0	0	0	101	0	0	0	0	0	0	0	0	0	0	0	0	0	0	0	0	0	0
Bacteria	__Proteobacteria	__Gammaproteobacteria	__Aeromonadales	__Aeromonadaceae	__Aeromonas	__Aeromonas hydrophila	0	0	0	0	0	0	0	0	0	0	0	0	0	0	0	0	0	0	0	0	0	16	0	0	0	0	0	0	0	0	0
Bacteria	__Proteobacteria	__Gammaproteobacteria	__Aeromonadales	__Aeromonadaceae	__Aeromonas	__Aeromonas taiwanensis	0	0	0	0	0	31	0	0	0	2	0	102	0	0	0	0	0	0	0	0	1095	11427	0	0	0	0	0	0	0	0	0
Bacteria	__Proteobacteria	__Gammaproteobacteria	__Aeromonadales	__Succinivibrionaceae	__Succinivibrio	__Succinivibrio dextrinosolvens	0	0	0	0	47	0	0	15	0	0	0	0	0	0	0	0	103	0	0	0	0	0	0	0	0	0	51	0	0	0	0
Bacteria	__Proteobacteria	__Gammaproteobacteria	__Alteromonadales	__Alteromonadaceae	__Alishewanella	__Alishewanella aestuarii	0	0	0	0	0	0	0	0	0	0	0	0	0	0	0	0	0	1	0	0	0	0	0	0	0	0	0	0	0	0	0
Bacteria	__Proteobacteria	__Gammaproteobacteria	__Alteromonadales	__Alteromonadaceae	__Marinobacter	__Marinobacter algicola	0	0	0	0	0	0	0	0	0	0	0	0	0	0	0	0	0	0	0	0	0	0	0	0	0	0	34	0	0	0	0
Bacteria	__Proteobacteria	__Gammaproteobacteria	__Alteromonadales	__Shewanellaceae	__Shewanella	__Shewanella algae	0	0	0	0	0	0	0	0	0	0	0	0	0	0	0	0	0	0	0	0	961	0	3587	0	0	0	0	0	0	0	0
Bacteria	__Proteobacteria	__Gammaproteobacteria	__Cellvibrionales	__Halieaceae	__Halioglobus	__Halioglobus lutimaris	0	0	0	0	0	0	0	0	0	0	0	0	0	0	0	0	0	0	0	0	0	0	0	0	0	0	0	0	0	0	0
Bacteria	__Proteobacteria	__Gammaproteobacteria	__Cellvibrionales	__Halieaceae	__Parahaliea	__Parahaliea aestuarii	0	0	0	0	0	0	0	0	0	0	0	0	0	0	0	0	0	0	0	0	0	0	0	0	0	0	0	0	0	0	0
Bacteria	__Proteobacteria	__Gammaproteobacteria	__Chromatiales	__Ectothiorhodospiraceae	__Thiohalomonas	__Thiohalomonas denitrificans	0	0	0	0	0	0	0	0	0	0	0	0	0	0	0	0	0	0	0	0	0	0	0	0	0	0	0	0	0	0	0
Bacteria	__Proteobacteria	__Gammaproteobacteria	__Chromatiales	__Halothiobacillaceae	__Halothiobacillus	__Halothiobacillus neapolitanus	0	0	0	0	0	0	0	0	0	0	0	0	0	0	0	0	0	0	0	0	0	0	3	0	0	0	0	0	0	0	0
Bacteria	__Proteobacteria	__Gammaproteobacteria	__Chromatiales	__Halothiobacillaceae	__Thiovirga	__Thiovirga sulfuroxydans	0	0	0	0	0	0	0	0	57	0	0	0	0	0	0	0	0	0	0	0	0	0	0	0	0	0	0	0	0	0	0
Bacteria	__Proteobacteria	__Gammaproteobacteria	__Chromatiales	__Thioprofundaceae	__Thioprofundum	__Thioprofundum lithotrophicum	0	0	0	0	0	0	0	0	0	0	0	0	0	0	0	0	0	0	0	0	0	0	0	0	0	0	0	0	0	0	0
Bacteria	__Proteobacteria	__Gammaproteobacteria	__Enterobacterales	__Enterobacteriaceae	__Citrobacter	__Citrobacter braakii	0	0	0	0	0	0	45	0	0	0	7	0	0	36	0	0	0	0	0	0	0	0	27	0	29	0	0	0	0	0	0
Bacteria	__Proteobacteria	__Gammaproteobacteria	__Enterobacterales	__Enterobacteriaceae	__Escherichia	__Escherichia fergusonii	18336	839	25207	0	1571	5043	1146	454	305	31	0	15	0	20630	165	106	326	10888	431	23961	26	790	78	1280	65	35	2526	18998	13825	874	5515
Bacteria	__Proteobacteria	__Gammaproteobacteria	__Enterobacterales	__Enterobacteriaceae	__Klebsiella	__Klebsiella variicola	396	0	320	0	0	182	2697	1240	50	0	272	0	63	7247	0	0	626	790	0	0	0	4	74	61	55	63	0	4107	93	4	0
Bacteria	__Proteobacteria	__Gammaproteobacteria	__Enterobacterales	__Enterobacteriaceae	__Raoultella	__Raoultella ornithinolytica	0	0	0	0	0	0	0	6	0	0	0	0	0	292	0	0	24	0	0	0	0	0	0	0	0	0	0	0	0	0	0
Bacteria	__Proteobacteria	__Gammaproteobacteria	__Enterobacterales	__Morganellaceae	__Morganella	__Morganella morganii	0	0	0	0	0	12	0	0	0	0	0	5540	0	0	0	0	0	0	0	0	0	0	0	0	0	0	0	0	0	0	0
Bacteria	__Proteobacteria	__Gammaproteobacteria	__Enterobacterales	__Morganellaceae	__Proteus	__Proteus mirabilis	0	0	0	0	0	25	0	0	0	0	0	0	0	0	0	0	0	0	0	0	0	0	0	0	0	0	0	0	0	0	0
Bacteria	__Proteobacteria	__Gammaproteobacteria	__Enterobacterales	__Yersiniaceae	__Rahnella	__Rahnella variigena	0	0	0	0	0	0	0	0	0	0	0	0	0	0	0	0	0	0	0	0	0	0	0	0	0	0	0	0	0	0	0
Bacteria	__Proteobacteria	__Gammaproteobacteria	__Legionellales	__Legionellaceae	__Legionella	__Legionella birminghamensis	0	0	42	0	0	0	0	0	0	0	0	0	0	0	0	0	0	0	0	0	0	0	0	0	0	0	0	0	0	0	0
Bacteria	__Proteobacteria	__Gammaproteobacteria	__Legionellales	__Legionellaceae	__Legionella	__Legionella tucsonensis	0	0	0	0	0	0	0	0	0	0	0	0	0	0	0	0	0	0	0	0	0	0	0	0	0	0	0	0	0	0	0
Bacteria	__Proteobacteria	__Gammaproteobacteria	__Legionellales	__Legionellaceae	__Legionella	__Legionella yabuuchiae	0	0	0	0	0	0	0	0	0	0	0	0	0	0	0	0	0	3	0	0	0	0	0	0	0	0	0	0	0	0	0
Bacteria	__Proteobacteria	__Gammaproteobacteria	__Oceanospirillales	__Oceanospirillaceae	__Marinobacterium	__Marinobacterium georgiense	0	0	0	0	0	0	0	0	0	0	0	0	309	0	0	0	0	0	0	0	0	0	0	0	0	0	0	0	0	0	0
Bacteria	__Proteobacteria	__Gammaproteobacteria	__Pasteurellales	__Pasteurellaceae	__Aggregatibacter	__Aggregatibacter aphrophilus	0	0	41	0	0	0	85	0	0	0	0	0	40	0	0	0	0	0	0	0	0	0	0	0	0	0	0	0	0	0	0
Bacteria	__Proteobacteria	__Gammaproteobacteria	__Pasteurellales	__Pasteurellaceae	__Haemophilus	__Haemophilus influenzae	0	0	147	0	0	0	0	7	0	0	0	0	22	0	0	0	0	0	0	0	0	0	75	0	0	0	0	0	0	0	827
Bacteria	__Proteobacteria	__Gammaproteobacteria	__Pasteurellales	__Pasteurellaceae	__Haemophilus	__Haemophilus massiliensis	0	0	392	0	0	75	0	0	0	0	0	0	0	0	0	0	40	0	0	0	0	0	0	0	0	0	0	0	0	0	0
Bacteria	__Proteobacteria	__Gammaproteobacteria	__Pasteurellales	__Pasteurellaceae	__Haemophilus	__Haemophilus parahaemolyticus	0	273	0	0	0	0	146	11	0	0	0	0	0	0	0	0	0	0	0	0	0	0	0	0	0	92	0	142	0	0	0
Bacteria	__Proteobacteria	__Gammaproteobacteria	__Pasteurellales	__Pasteurellaceae	__Haemophilus	__Haemophilus parainfluenzae	0	193	452	0	0	28	1708	337	30	17	0	458	4669	313	0	0	0	43	0	0	0	33	0	32	10	0	2171	59	0	267	2980
Bacteria	__Proteobacteria	__Gammaproteobacteria	__Pasteurellales	__Pasteurellaceae	__Haemophilus	__Haemophilus pittmaniae	0	0	0	0	0	0	0	0	0	0	0	0	0	0	0	0	0	0	0	0	0	0	0	0	0	0	0	0	0	0	0
Bacteria	__Proteobacteria	__Gammaproteobacteria	__Pseudomonadales	__Moraxellaceae	__Acinetobacter	__Acinetobacter beijerinckii	0	0	0	0	0	0	0	0	0	0	0	0	0	0	0	0	0	0	0	0	0	0	0	0	0	0	0	6	0	0	0
Bacteria	__Proteobacteria	__Gammaproteobacteria	__Pseudomonadales	__Moraxellaceae	__Acinetobacter	__Acinetobacter johnsonii	0	0	0	0	0	0	0	0	8	4	0	0	0	0	0	0	0	0	0	0	0	0	0	0	0	0	0	0	0	0	0
Bacteria	__Proteobacteria	__Gammaproteobacteria	__Pseudomonadales	__Moraxellaceae	__Acinetobacter	__Acinetobacter junii	2	97	0	1	0	0	0	0	0	0	0	0	0	14	0	0	0	150	33	0	1	4	0	0	0	0	0	0	0	0	0
Bacteria	__Proteobacteria	__Gammaproteobacteria	__Pseudomonadales	__Moraxellaceae	__Acinetobacter	__Acinetobacter lwoffii	0	92	0	0	0	0	0	0	0	0	2	0	0	18	0	0	0	0	0	0	0	0	0	0	0	40	0	0	0	0	0
Bacteria	__Proteobacteria	__Gammaproteobacteria	__Pseudomonadales	__Moraxellaceae	__Acinetobacter	__Acinetobacter vivianii	0	0	0	0	0	0	0	0	0	0	0	0	0	0	0	0	0	0	0	0	0	0	0	0	0	0	0	14	0	0	0
Bacteria	__Proteobacteria	__Gammaproteobacteria	__Pseudomonadales	__Moraxellaceae	__Moraxella	__Moraxella nonliquefaciens	0	0	0	0	0	0	0	0	0	0	0	0	0	0	0	0	0	0	0	0	0	0	0	0	0	0	0	0	0	0	0
Bacteria	__Proteobacteria	__Gammaproteobacteria	__Pseudomonadales	__Moraxellaceae	__Moraxella	__Moraxella osloensis	218	180	189	106	280	188	153	31	28	0	210	23	128	59	294	2	155	220	144	191	2	68	281	347	137	46	62	38	158	169	192
Bacteria	__Proteobacteria	__Gammaproteobacteria	__Pseudomonadales	__Pseudomonadaceae	__Pseudomonas	__Pseudomonas aeruginosa	0	0	0	0	0	0	0	0	0	0	0	0	0	0	0	0	0	0	0	0	0	0	39	0	0	0	0	0	0	0	0
Bacteria	__Proteobacteria	__Gammaproteobacteria	__Pseudomonadales	__Pseudomonadaceae	__Pseudomonas	__Pseudomonas entomophila	0	0	3	0	0	0	0	0	0	0	0	0	0	0	0	0	0	0	0	0	0	0	0	0	0	0	0	0	0	0	0
Bacteria	__Proteobacteria	__Gammaproteobacteria	__Pseudomonadales	__Pseudomonadaceae	__Pseudomonas	__Pseudomonas lactis	0	0	0	0	0	4	0	0	0	0	0	0	0	0	2	0	0	15	0	0	0	0	0	0	0	2	0	0	0	0	0
Bacteria	__Proteobacteria	__Gammaproteobacteria	__Pseudomonadales	__Pseudomonadaceae	__Pseudomonas	__Pseudomonas stutzeri	215	0	0	0	0	0	0	0	0	0	0	0	0	0	0	0	0	0	207	0	0	0	91	0	0	0	0	158	55	0	0
Bacteria	__Proteobacteria	__Gammaproteobacteria	__Pseudomonadales	__Pseudomonadaceae	__Pseudomonas	__Pseudomonas weihenstephanensis	0	7	0	0	0	0	0	0	0	0	0	0	121	0	0	0	0	0	0	0	0	0	0	0	16	0	0	0	0	0	0
Bacteria	__Proteobacteria	__Gammaproteobacteria	__Xanthomonadales	__Xanthomonadaceae	__Stenotrophomonas	__Stenotrophomonas maltophilia	0	0	0	0	0	0	4	0	10	0	0	0	0	0	0	0	0	0	0	0	0	0	0	0	0	0	0	0	0	0	0
Bacteria	__Proteobacteria	__Oligoflexia	__Bacteriovoracales	__Bacteriovoracaceae	__Peredibacter	__Peredibacter starrii	0	0	0	0	0	0	0	0	0	0	0	0	0	0	12	0	0	0	0	0	0	0	0	0	0	0	0	0	0	0	0
Bacteria	__Spirochaetes	__Spirochaetia	__Brachyspirales	__Brachyspiraceae	__Brachyspira	__Brachyspira aalborgi	0	0	0	0	0	0	0	0	0	29714	0	0	0	0	0	0	0	0	0	0	0	0	0	0	0	14705	0	0	0	0	0
Bacteria	__Spirochaetes	__Spirochaetia	__Brachyspirales	__Brachyspiraceae	__Brachyspira	__Brachyspira pilosicoli	0	0	0	0	0	0	0	0	0	1536	0	0	0	0	0	0	0	0	0	0	0	0	0	0	0	0	0	0	0	0	0
Bacteria	__Spirochaetes	__Spirochaetia	__Spirochaetales	__Spirochaetaceae	__Sphaerochaeta	__Sphaerochaeta globosa	0	0	0	0	0	0	0	6	0	0	0	0	0	0	0	0	0	0	0	0	0	0	0	0	0	0	0	0	0	0	0
Bacteria	__Synergistetes	__Synergistia	__Synergistales	__Synergistaceae	__Cloacibacillus	__Cloacibacillus evryensis	0	101	119	0	0	0	0	0	0	0	0	0	0	0	0	0	138	0	0	0	0	0	0	0	0	0	0	0	0	0	0
Bacteria	__Synergistetes	__Synergistia	__Synergistales	__Synergistaceae	__Cloacibacillus	__Cloacibacillus porcorum	0	902	0	0	0	0	0	0	0	11	0	0	0	0	0	0	0	23	14	0	0	0	0	488	0	0	0	0	0	0	0
Bacteria	__Synergistetes	__Synergistia	__Synergistales	__Synergistaceae	__Fretibacterium	__Fretibacterium fastidiosum	0	0	0	0	0	0	0	0	0	0	0	0	0	0	0	1	0	0	0	0	12	0	0	0	0	0	0	0	0	0	0
Bacteria	__Synergistetes	__Synergistia	__Synergistales	__Synergistaceae	__Pyramidobacter	__Pyramidobacter piscolens	0	0	0	0	0	0	0	0	0	0	0	0	0	0	0	0	0	0	144	0	0	0	0	0	0	0	0	0	0	0	0
Bacteria	__Tenericutes	__Mollicutes	__Acholeplasmatales	__Acholeplasmataceae	__Acholeplasma	__Acholeplasma parvum	0	0	0	0	0	0	0	0	0	0	0	0	0	0	0	0	171	0	25	0	0	0	0	0	0	0	0	0	0	0	0
Bacteria	__Verrucomicrobia	__Verrucomicrobiae	__Verrucomicrobiales	__Akkermansiaceae	__Akkermansia	__Akkermansia muciniphila	0	1532	0	0	0	0	323	0	0	0	0	0	0	0	0	18	809	2489	1611	0	0	0	0	0	0	0	0	0	0	0	0
Bacteria	__Verrucomicrobia	__Verrucomicrobiae	__Verrucomicrobiales	__Verrucomicrobiaceae	__Fucophilus	__Fucophilus fucoidanolyticus	0	0	0	0	0	0	0	0	0	0	0	0	0	0	0	0	0	9	0	0	0	0	0	0	0	0	0	0	0	0	0
__	__	__	__	__	__	Other	76	79	29	0	7	37	212	237	16	92	21	13	62	46	17	0	508	579	28	22	1	40	7	223	3	18	4	60	24	9	123
