# Supplementary material for: Crosstalk between mucosal microbiota, host gene expression, and sociomedical factors in the progression of colorectal cancer
Source: Sci Rep. 2022 Aug 4;12:13447. doi: 10.1038/s41598-022-17823-7 (PMC9352898; doi:10.1038/s41598-022-17823-7)
Supplement: Supplementary file 3 — Supplementary Table S6. [file 41598_2022_17823_MOESM3_ESM.xlsx]

## Sheet: RNAseq_FC
Gene_Symbol	Age	Rice	MxRic	Ramen	Noode	Bread	RicCak	Snack	Tofux	Beanx	SoyMk	Potat	SwPot	Beefx	Chick	Porkx	HmBcn	Eggxx	Mackr	Tunax	Crokr	Polak	Anchv	FisPa	Squid	ShlFs	SalFs	ChCab	Radsh	RadTp	BenSp	Spnch	Cumbr	Peppr	Carot	Pumkn	Cabge	Tomto	Musrm	BrSwd	Laver	Mndrn	Psmon	Pears	WtMln	OrMel	Stbry	Grape	Peach
CA2	0.48199	0.349716	-0.2386	-0.0578804	0.0739644	0.111042	0.173445	0.034563	0.174752	-0.104644	0.0812157	0.496657	-0.0928448	0.077013	-0.0773045	0.0780804	0.165042	0.405158	0.554679	0.351405	0.41702	0.344888	0.388667	-0.0977158	0.388151	0.41507	0.179948	0.0491629	0.553245	0.270647	0.162867	0.056583	-0.0641376	0.0472	0.0656443	0.239569	-0.0695265	0.253026	-0.0920002	0.19963	0.265764	0.145693	0.554793	0.0682608	0.318864	0.318864	0.416067	0.287114	0.633232
COL1A1	-0.231335	0.0782838	0.0663954	0.319048	-0.385937	0.0253288	-0.40831	-0.257205	0.111121	0.361308	-0.405139	-0.0741668	-0.290688	0.152565	0.277124	0.122862	-0.250905	-0.0345269	-0.144711	-0.128267	-0.321474	-0.29635	-0.3484	-0.0216299	-0.191483	-0.237305	-0.0972906	0.0865158	-0.144902	-0.16141	-0.104749	-0.118445	-0.41909	-0.139024	0.0735222	0.0617631	-0.0861819	-0.240103	0.190648	0.0233165	-0.00470174	-0.292076	-0.338524	-0.343281	-0.21489	-0.21489	-0.412146	-0.430961	-0.425081
COL5A1	-0.125897	-0.000361539	0.0543882	0.281104	-0.430953	-0.0639306	-0.314876	-0.187636	0.122375	0.338863	-0.265576	-0.048496	-0.30129	0.190019	0.261197	0.157249	-0.230013	-0.0264763	-0.147771	-0.0588944	-0.341362	-0.328016	-0.291018	-0.0215735	-0.113084	-0.200281	-0.0457085	-0.0183587	-0.165388	-0.173353	-0.0118214	-0.159421	-0.355734	-0.130286	0.173413	-0.00734011	-0.245334	-0.307052	0.251759	0.00677912	-0.0113935	-0.40326	-0.346759	-0.397722	-0.329121	-0.329121	-0.510787	-0.476749	-0.453075
SLC26A3	0.3752	0.0878087	-0.0710987	-0.359201	0.168369	0.11021	0.646166	0.459746	-0.123446	-0.114589	0.651699	0.420349	0.335038	0.190456	0.134267	0.191445	0.503571	0.446983	0.415763	0.630364	0.303691	0.459581	0.736111	-0.0213757	0.64462	0.578508	0.28695	0.156416	0.858543	0.473896	0.486133	-0.148501	0.0655915	0.110388	0.0818543	-0.0386735	-0.189169	0.351085	-0.219983	0.0584312	-0.0359134	0.277266	0.54083	0.163942	0.415983	0.415983	0.336996	0.452619	0.609299
SLC26A2	0.285515	0.0358078	0.0769485	-0.337809	-0.0367655	-0.0136121	0.337696	0.276906	-0.0306245	0.157358	0.379693	0.362108	0.295977	0.114335	-0.047421	0.268016	0.08493	0.0815796	0.226473	0.300632	0.272443	0.303808	0.367321	-0.0896984	0.380681	0.383668	0.105948	0.232625	0.44953	0.185562	0.372162	-0.0703709	0.164908	0.0112231	0.0374827	0.0543667	-0.0777377	0.161376	-0.0619995	-0.170082	0.088913	0.144437	0.379121	0.181849	0.246301	0.246301	0.199696	0.370207	0.450326
RPL6	0.258474	0.216445	-0.270987	-0.137795	0.239366	0.157868	-0.0281836	-0.0536091	-0.186933	-0.148117	-0.055235	0.0148322	0.056609	-0.427478	-0.439668	-0.418788	-0.177336	-0.0662876	0.171238	-0.0380189	0.162418	0.339064	0.177245	0.144639	-0.0571513	0.0972787	0.0543394	-0.00894027	0.133538	0.0140039	-0.108227	-0.207193	0.148107	-0.153153	-0.12064	0.068558	-0.133394	-0.139172	-0.190518	-0.0370294	0.142257	0.113087	0.61341	0.486227	0.200985	0.200985	0.285658	0.376149	0.237285
PI3	-0.213333	-0.0910131	0.0774474	-0.233052	0.212725	0.200745	0.311005	0.337446	-0.117143	-0.0587889	0.110612	0.163341	0.474808	0.243914	0.521912	0.308538	0.531703	0.0253406	-0.00912246	0.270514	-0.108796	0.138796	0.24	0.428818	0.334721	0.318734	0.245757	0.00231398	0.348777	0.338164	0.453497	0.162388	0.113134	0.0695207	0.200117	0.0858853	0.141839	0.270347	0.207695	0.0293592	-0.311116	0.263403	-0.309758	-0.116684	0.287203	0.287203	-0.200942	0.0300271	-0.224971
RPS4Y1	0.0245649	0.0612174	0.415437	-0.337637	-0.323863	0.0423756	-0.0647549	-0.198612	-0.104786	0.337154	-0.192364	-0.174636	0.211612	-0.412921	-0.418132	-0.0788002	-0.520743	-0.295892	0.13756	-0.344878	-0.150132	-0.120492	-0.367837	-0.392438	-0.501968	-0.621475	-0.537294	0.354966	-0.520047	-0.429889	-0.442288	-0.336303	-0.0984837	-0.388062	-0.515911	-0.0931679	0.23235	-0.369924	-0.171893	-0.379867	0.219567	0.110736	0.255812	0.405302	-0.263881	-0.263881	-0.111946	0.0753932	-0.227752
POSTN	-0.0681979	-0.00366597	0.0607064	0.260192	-0.500004	-0.0531423	-0.383113	-0.272531	0.197473	0.3912	-0.193217	0.0498433	-0.323673	0.13925	0.177969	0.0643812	-0.428414	0.0678941	-0.0924228	-0.125179	-0.203061	-0.203459	-0.281336	-0.0659149	-0.120805	-0.153725	-0.0293936	-0.0560451	-0.12622	-0.129844	0.00245205	-0.0845935	-0.444069	-0.0682956	0.161089	0.0962836	-0.225833	-0.221896	0.250393	0.0949914	0.0521104	-0.340916	-0.25575	-0.310177	-0.22858	-0.22858	-0.323757	-0.333714	-0.281625
ADAMDEC1	0.426464	0.267179	-0.0140152	-0.112732	-0.132408	-0.10075	-0.0717932	-0.0400424	0.0849002	0.143295	0.309282	0.318679	-0.161417	-0.013988	-0.109284	-0.0805404	-0.131646	0.21633	0.313291	0.194912	0.33209	0.240537	0.289847	0.0507353	0.204923	0.290427	0.217254	-0.0573649	0.298742	0.188596	0.177764	0.000424971	0.026998	0.0275699	0.00211694	0.187706	-0.168517	0.143957	-0.0644568	0.0461225	0.297898	-0.0632932	0.456193	0.128753	0.0759162	0.0759162	0.138863	0.139603	0.230341
MMP1	-0.285054	-0.00664042	0.0995095	0.423898	-0.425588	-0.0220464	-0.305806	-0.313759	-0.00468692	0.364638	-0.508237	-0.121917	-0.255064	0.134499	0.17255	0.0344842	-0.136149	-0.131634	-0.0338822	-0.155282	-0.4293	-0.351785	-0.529543	-0.193028	-0.273175	-0.343735	-0.286128	0.177196	-0.244412	-0.258911	-0.0226848	-0.148362	-0.519055	-0.26902	-0.00734382	-0.0866087	-0.112777	-0.30589	0.00551311	0.051594	-0.142592	-0.137323	-0.391173	-0.383021	-0.24765	-0.24765	-0.461181	-0.494537	-0.461181
RPS20	-0.448759	-0.245041	-0.0672967	0.148834	-0.126136	-0.0669266	-0.0300913	-0.049673	0.0460668	-0.225649	-0.271925	-0.209317	0.0152863	0.122571	0.188996	0.0414972	0.104974	0.0886927	-0.329929	-0.224686	-0.273358	-0.315169	-0.349198	-0.0460002	-0.130881	-0.182838	-0.0889687	-0.0452531	-0.345683	-0.248953	-0.18616	-0.0109177	-0.0890539	0.0108968	-0.148354	-0.255935	0.00671631	-0.122317	-0.107735	-0.0544992	-0.298766	-0.0647217	-0.681011	-0.176256	-0.143953	-0.143953	-0.267529	-0.0806735	-0.281466
CA1	0.76053	0.186266	-0.16503	-0.469328	0.00361284	0.019719	0.0976462	0.116924	0.00964848	0.0411431	0.438558	0.586837	-0.00967719	-0.0593145	-0.0598398	0.311777	0.0699737	0.45227	0.534698	0.401097	0.439786	0.41765	0.602783	-0.151198	0.46227	0.495656	0.161517	0.091135	0.837484	0.286054	0.366005	-0.0731437	0.0123002	0.00404541	-0.112873	0.267083	-0.192917	0.208424	-0.0196376	-0.042862	0.122148	-0.0423555	0.701187	-0.0774472	0.414665	0.414665	0.410982	0.42577	0.982565
L1TD1	0.154786	0.127052	-0.059675	-0.263631	0.229422	0.065605	-0.0154803	0.112957	0.0722039	-0.123258	-0.235194	0.0672757	0.0453178	0.0913228	0.0688142	0.239142	0.247903	0.132342	0.313403	0.106532	0.215371	-0.0256802	0.168301	-0.0936317	-0.167803	-0.202813	0.0691283	0.0227536	-0.0724594	0.00132474	-0.484276	-0.0757623	0.116387	0.250505	-0.296606	0.277978	0.437764	0.032073	-0.198626	0.271977	0.0819513	0.365304	0.185109	0.13033	0.0342765	0.0342765	0.266769	0.110739	0.230588
AQP8	0.472781	0.0933547	-0.0816092	-0.332811	-0.133508	-0.122012	0.278303	0.244533	-0.042552	-0.0210751	0.374977	0.359164	0.058042	0.0618525	-0.0343778	0.237163	0.155574	0.171197	0.332874	0.433929	0.319026	0.261599	0.464397	-0.207774	0.389225	0.383913	0.144605	0.107956	0.617386	0.188046	0.275931	-0.0602432	0.0742344	0.139728	-0.0227414	0.101659	-0.181156	0.155809	-0.117303	-0.0657791	0.114229	0.0098731	0.472587	0.00258434	0.233019	0.233019	0.193404	0.233196	0.56727
CHGA	0.414304	0.179762	0.0120692	-0.213951	0.019606	0.0427369	0.145144	0.0298605	0.00885929	0.103964	0.230612	0.490075	0.139556	-0.0847	-0.104212	0.0721687	0.0448461	0.237783	0.395359	0.255187	0.357894	0.408904	0.410785	0.0432173	0.430061	0.457679	0.205804	0.1753	0.509469	0.256135	0.333584	0.0594957	0.0805818	-0.00741929	-0.0523763	0.212012	-0.12504	0.200866	-0.0410125	-0.0408084	0.0768883	0.0589837	0.496496	0.151234	0.353634	0.353634	0.310579	0.406667	0.528819
HHLA2	0.229221	0.0425313	-0.0930086	-0.144974	0.0805782	-0.0111658	0.350429	0.144736	-0.0785968	-0.19254	0.141467	0.368556	0.263677	0.0860406	0.0781735	0.0668705	0.388412	0.0758884	0.156112	0.322425	0.144303	0.228504	0.233789	0.0870084	0.477817	0.409569	0.161357	-0.112243	0.387867	0.31094	0.386106	0.146985	0.103742	0.0331903	0.22435	0.153524	-0.142323	0.230116	0.0186161	0.0870584	-0.0907533	0.0837539	0.150608	-0.0307396	0.285098	0.285098	0.0510516	0.143662	0.212371
CLCA1	0.356567	0.145171	0.0604591	-0.515365	0.182053	0.244717	0.417511	0.521688	-0.00657227	-0.174634	-0.153518	0.185328	0.431688	-0.0566496	-0.463532	0.399887	0.316948	-0.0449323	0.584109	0.00399723	0.330937	0.118292	0.325062	-0.358916	-0.0886688	-0.293981	-0.149673	0.282662	-0.0646009	-0.138167	-0.417825	-0.102216	0.317818	0.151951	-0.408557	0.0527177	0.479002	0.0111901	-0.432278	0.222575	0.270316	0.554474	0.463165	0.293979	-0.0847275	-0.0847275	0.662443	0.29664	0.462229
TPT1	-0.203059	0.0559259	0.0482357	0.356479	-0.110003	-0.0799043	0.274049	-0.23212	0.431313	-0.00692179	0.169642	0.336371	-0.211641	0.21111	0.10538	-0.163378	0.0902648	0.25747	0.237175	0.164192	0.15674	0.285781	0.0588072	0.189072	0.36635	0.306834	0.249332	-0.0843078	0.0991972	0.223269	0.340462	0.125875	0.0128949	-0.0302921	0.251332	0.169487	-0.410497	0.0826924	0.0436074	0.322189	0.165976	-0.0585323	0.195755	0.25515	0.2086	0.2086	0.140287	0.195442	0.0894743
UXT-AS1	0.173959	-0.196426	-0.0776325	0.135226	0.0972004	-0.301411	-0.0450763	-0.298515	-0.207593	0.0727514	0.194122	0.240217	-0.197905	-0.115124	-0.115334	0.0183933	-0.0562778	0.340994	0.0236997	0.177052	0.177483	0.250461	0.0732889	-0.0339395	0.134159	0.111828	-0.0202362	-0.149686	0.266094	0.169654	0.28573	-0.0737281	-0.0750419	-0.14778	0.159316	0.221759	-0.0203832	-0.233174	-0.0162167	0.0770692	0.215495	-0.0972104	0.529328	-0.106819	0.010445	0.010445	-0.0637264	0.133092	0.406997
RNR1	-0.305557	0.000503747	0.116865	-0.0317122	-0.06518	0.194048	0.23368	0.341806	0.190474	0.00690519	-0.324512	0.0653307	0.279156	0.359049	0.558957	0.432998	0.301829	-0.104939	-0.0913975	0.0116401	0.0051564	-0.173713	-0.0624534	-0.0729712	0.164121	0.0117013	0.151614	0.344301	0.168823	-0.0897057	7.26039e-05	0.0169965	0.131452	0.231046	-0.143658	0.0661354	0.409385	0.0396584	-0.035017	-0.0149592	-0.249082	0.0952187	-0.406251	-0.0605192	0.192197	0.192197	-0.134749	-0.116753	-0.253609
SPARC	-0.18276	0.143132	-0.0341006	0.436051	-0.163783	-0.00434936	-0.430819	-0.266054	0.0632	0.304508	-0.299478	-0.0994895	-0.403836	0.316499	0.371405	0.0217118	-0.143802	0.178046	-0.26331	-0.0589508	-0.30372	-0.440122	-0.353677	0.0734395	-0.0963154	-0.19373	-0.0136462	0.00330952	-0.184523	-0.0738366	-0.173473	-0.177111	-0.399794	-0.170334	0.12572	-0.0566604	-0.0872389	-0.252247	0.0692977	-0.00166304	-0.0486213	-0.347783	-0.41387	-0.414889	-0.377054	-0.377054	-0.531235	-0.502233	-0.531235
IGFBP3	-0.0827295	0.120294	0.131062	0.208696	-0.254156	-0.0131379	-0.174801	-0.117953	-0.0362415	0.303307	-0.244375	-0.000561178	-0.203834	0.260749	0.359046	0.12154	-0.00521442	0.140979	-0.045441	0.114915	-0.391186	-0.420907	-0.242814	0.0204097	0.0306145	-0.172773	-0.0762555	0.139212	-0.0886761	-0.0695358	-0.0654434	-0.263416	-0.366652	-0.209005	0.0228707	-0.148479	-0.272152	-0.304478	0.0172497	-0.082014	-0.172432	-0.320117	-0.380589	-0.365251	-0.413724	-0.413724	-0.588489	-0.492977	-0.596943
COX4I1	0.0235236	-0.152213	0.0964804	-0.0255634	-0.0956711	-0.133249	0.365923	0.116578	0.0977463	-0.209066	-0.185929	0.287501	0.22836	-0.129571	0.107496	-0.221983	0.118336	-0.117829	0.121606	0.0872499	0.00868556	0.179839	0.0842333	0.114868	0.292213	0.253303	0.363709	-0.193181	0.149093	0.076749	0.237348	0.0164233	0.0195314	0.0808712	0.0317964	0.354475	-0.305845	0.0123966	0.121596	0.238915	-0.191569	0.0648532	0.0498786	0.102687	0.269479	0.269479	-0.013056	0.100852	0.0202062
MUC12	-0.322848	0.0975129	0.17871	0.223093	0.205554	0.211855	0.367134	0.198684	-0.0540969	-0.0795649	-0.111887	0.165639	0.26245	0.252595	0.319719	0.205323	0.620344	0.130392	-0.0258415	0.218384	-0.205666	0.0373165	0.0327419	0.234519	0.434548	0.295232	0.0092325	0.200338	0.318233	0.283353	0.351408	0.0403553	-0.0597542	-0.240707	0.140326	-0.0641995	-0.103318	0.249273	-0.0198654	0.0389249	-0.149063	0.0895451	-0.145355	-0.134984	0.218627	0.218627	0.0470974	-0.0126922	-0.00359577
CKB	0.18725	0.0291477	0.324092	-0.421477	0.0826294	0.178968	0.241719	0.299362	-0.148031	0.212981	0.258784	0.157494	0.435313	-0.102556	-0.234462	0.408253	0.033809	-0.0313826	0.167636	0.124527	0.164014	0.212624	0.305911	-0.109491	0.150156	0.0672239	-0.147245	0.468989	0.206574	0.0634443	0.00991594	-0.158267	0.227357	-0.258448	-0.263437	-0.00101916	0.261986	0.1358	-0.121625	-0.448568	0.301982	0.181814	0.463425	0.324212	0.171757	0.171757	0.21995	0.46722	0.43833
DEFA6	-0.506448	0.0540445	0.401187	0.630158	0.130719	0.360259	-0.036029	0.208596	0.190836	0.261591	-0.740701	-0.195633	0.319968	0.159887	-0.0642521	0.485578	0.0485432	-0.0364951	-0.0860767	-0.242098	-0.375265	-0.157469	0.0479743	0.00611277	-0.106297	-0.19964	-0.0601228	0.707545	-0.642662	-0.103674	-0.455952	-0.0586322	0.111279	-0.0888402	0.177386	-0.160163	0.149967	0.0396862	0.157265	0.021511	0.182661	0.0142474	-0.414369	0.220748	-0.334464	-0.334464	0.283363	-0.00309549	-0.394402
MMP7	-0.245964	-0.0849568	-0.28057	0.160897	0.173655	0.228066	-0.13212	0.107988	-0.356279	-0.119591	-0.498607	-0.353023	0.0652171	-0.0357036	0.00957648	-0.0540702	0.137855	-0.35614	-0.249855	-0.0353659	-0.290013	-0.234946	-0.19454	0.080695	-0.200921	-0.253811	-0.0851704	0.118145	-0.0644465	-0.184944	-0.270864	-0.142716	-0.0694799	0.0157638	0.000849757	-0.211375	0.18004	-0.276299	-0.173583	-0.0782151	-0.290032	0.0345325	-0.331435	-0.0889265	-0.0636859	-0.0636859	-0.36769	-0.258217	-0.476968
REG1B	-0.145917	0.556077	0.0592479	-0.0476437	0.197361	0.236541	0.118982	0.400413	0.134201	0.193902	-0.811848	0.0245639	0.470019	0.123353	-0.241011	-0.119534	-0.0644124	-0.22841	-0.038998	-0.690853	-0.209699	-0.467859	-0.423713	-0.228333	-0.112964	-0.453485	-0.084969	0.297277	-0.54807	-0.572826	-0.227005	-0.332233	0.0824623	0.0673807	-0.184517	-0.404212	0.234571	-0.186229	-0.316891	0.0430906	-0.262716	0.122265	-0.671904	-0.0464931	-0.602538	-0.602538	0.0858503	-0.284849	-0.565936
DPEP1	-0.300881	0.0122465	-0.00502632	0.158809	0.0263453	0.135814	-0.0728109	0.179308	0.164753	0.0443273	-0.2095	-0.170112	0.0959263	0.198142	0.0380506	0.105824	-0.145766	-0.168522	-0.291415	-0.291664	-0.155371	-0.223169	-0.185126	0.0754153	-0.0848125	-0.16587	0.00778674	0.00218515	-0.32732	-0.155276	-0.0751924	0.141532	0.106445	0.206689	0.229716	-0.139202	0.118256	-0.00700754	0.171537	0.0414245	0.00310802	-0.0910911	-0.539977	-0.0571078	-0.263344	-0.263344	0.00550203	-0.173509	-0.33702
RMRP	-0.455053	-0.20527	0.127225	0.123348	-0.125202	0.108949	0.139898	0.123933	0.142466	-0.0726375	-0.156328	-0.0758968	-0.0109748	0.330989	0.620133	0.291192	0.269854	0.0540055	-0.140544	0.164548	-0.170471	-0.235143	-0.0689116	0.0672905	0.0887505	-0.102127	0.111845	0.0980876	0.0915319	0.0303319	-0.106341	0.0607723	-0.138084	0.198225	-0.0205445	0.0108993	0.183017	-0.0185597	0.0652746	0.0837382	-0.237963	-0.040229	-0.512641	-0.201343	0.0431794	0.0431794	-0.38558	-0.260035	-0.442309
CXCL13	-0.213997	0.0622197	-0.203565	0.0651446	0.159211	0.0553293	0.120932	0.0542583	-0.0379674	-0.0152361	-0.217824	0.042584	0.311256	0.121911	-0.239652	-0.17378	-0.0681885	-0.059812	-0.247853	-0.468045	-0.0494186	-0.0808534	-0.294283	-0.0499995	-0.0548922	-0.0842832	-0.176383	0.0107737	-0.418086	-0.147315	0.0970238	0.0193247	0.150786	-0.0808862	0.243314	-0.331656	-0.0169189	-0.180407	-0.155784	0.0814776	-0.256644	0.156314	-0.418083	-0.0540544	-0.375274	-0.375274	0.0799878	-0.0222977	-0.339533
POSTN	-0.138267	0.0502529	0.0588122	0.2097	-0.438947	-0.0263529	-0.316893	-0.196365	0.202953	0.280285	-0.341484	0.00282861	-0.235318	0.130747	0.164485	0.0844145	-0.335834	0.0145697	-0.176201	-0.190339	-0.266539	-0.317838	-0.368113	-0.0730435	-0.119184	-0.185836	-0.0761311	-0.0327502	-0.213408	-0.234409	-0.101353	-0.102443	-0.401035	-0.0949484	0.0875391	-0.0101904	-0.181	-0.220923	0.227559	-0.0151961	-0.0142241	-0.341709	-0.415659	-0.345506	-0.283191	-0.283191	-0.355829	-0.367322	-0.354615
GUCY1A3	0.310431	0.0211122	0.00586618	0.0133342	-0.348495	-0.118728	-0.272412	-0.250646	-0.0381254	0.147103	0.231548	0.0318081	-0.337448	-0.159028	-0.18694	-0.0399364	-0.267073	0.05787	0.211843	0.100835	0.019742	0.0828158	0.0796124	-0.170959	-0.119391	-0.0753931	-0.145849	-0.0930909	0.0972726	0.074944	-0.0162213	-0.0586421	-0.215597	-0.179159	-0.0367705	0.157914	-0.269574	-0.015787	0.00884918	0.0218399	0.336283	-0.212876	0.409506	-0.0483121	-0.00216807	-0.00216807	0.001621	0.00932872	0.295104
MS4A12	0.481095	-0.0561416	-0.129312	-0.0824893	-0.189547	-0.257927	-0.189017	-0.189726	-0.131788	-0.0403254	0.228167	-0.0360504	-0.326334	-0.265046	-0.186332	-0.0574941	-0.251126	0.0745707	0.211455	0.27505	0.131884	0.124994	0.211455	-0.274133	-0.110672	0.120778	-0.0440893	-0.0335645	0.244752	0.0428489	-0.0855548	-0.0338046	-0.164402	-0.0700934	-0.123813	0.182461	-0.13934	0.0245313	0.0572892	-0.216284	0.291843	-0.0666057	0.531657	-0.026102	0.136144	0.136144	0.0113415	0.131056	0.555595
NLE1	0.364114	-0.0828767	-0.113881	0.0904111	-0.043966	-0.0107056	-0.170226	-0.189425	-0.144178	0.0566296	0.189497	-0.0074255	-0.171078	-0.230502	-0.199178	-0.104052	-0.215344	0.0921059	0.251784	0.170472	0.100175	0.269332	0.264409	-0.0925019	-0.0874909	0.0272884	0.0196235	-0.03504	0.148342	0.18038	-0.00468215	0.0291669	-0.128399	-0.000798675	0.0869544	0.242816	-0.0666788	-0.00497788	0.0745037	0.141323	0.240874	0.0300399	0.550141	0.115863	0.146183	0.146183	0.198058	0.161601	0.393168
DEFA5	-0.611815	0.172475	0.42765	0.617968	0.311987	0.216806	-0.257815	0.382124	0.224211	0.479095	-0.514541	-0.393519	0.342087	0.235304	-0.106354	0.396861	-0.133083	-0.0504487	-0.445028	-0.692184	-0.334274	-0.242219	0.0489281	-0.0295434	-0.292964	-0.206383	0.0303593	0.698494	-0.765674	-0.229662	-0.306114	-0.101572	0.270924	0.0432901	0.137134	-0.350862	0.31054	0.25456	0.131601	-0.0467277	0.134849	0.0204365	-0.654855	0.0521009	-0.505262	-0.505262	0.54431	-0.02691	-0.262502
REG4	0.395096	0.393364	0.147323	-0.345204	0.223473	0.00408239	0.142532	0.0218609	0.190334	0.10937	-0.471102	0.402956	0.346378	0.0524917	0.0348783	0.247816	0.235472	0.265946	0.286646	-0.281102	0.32404	-0.159563	-0.0596679	-0.395926	0.0274216	-0.233848	0.0280945	0.311139	-0.286657	-0.247617	-0.429418	-0.272544	0.224843	-0.0235813	-0.563586	0.232105	0.610691	-0.146139	-0.326081	0.0873718	-0.152847	0.261888	0.217298	0.0130169	-0.136093	-0.136093	0.28938	0.0839539	0.177418
GUCA2B	0.536704	0.200538	-0.0728883	-0.275116	-0.115418	-0.133944	-0.0316581	0.0546866	0.00710784	0.0566884	0.368594	0.291249	-0.129239	-0.106232	-0.247679	0.0971157	-0.0555116	0.222197	0.378562	0.229441	0.279641	0.265873	0.405897	-0.149172	0.178202	0.304146	0.0519367	-0.0106999	0.430815	0.140284	0.209683	-0.0389569	0.00183342	0.00621437	-0.0677958	0.0922752	-0.273695	0.217885	-0.0418809	-0.0445974	0.259962	-0.0639999	0.505225	-0.0299494	0.134596	0.134596	0.336837	0.244193	0.674231
FN1	-0.263655	0.021346	0.0724248	0.272949	-0.207814	0.0976251	-0.361426	-0.226412	0.060652	0.353692	-0.110553	-0.0596543	-0.348076	0.176547	0.0715085	-0.00138561	-0.196467	0.0275415	-0.145716	-0.0776785	-0.285145	-0.261895	-0.303723	0.192858	-0.0836644	-0.191593	-0.0830229	0.0224283	-0.115206	-0.0903387	-0.066271	-0.084709	-0.466781	-0.275501	0.0482983	-0.103319	-0.166152	-0.13336	0.0560191	-0.0805034	0.0251358	-0.237532	-0.346983	-0.316337	-0.217134	-0.217134	-0.411052	-0.316338	-0.376696
REG3A	0.0816158	0.189116	-0.152917	0.0279402	0.361434	-0.188807	-0.460392	-0.0232751	0.124697	0.14487	-0.332864	-0.289113	-0.0803461	-0.00459596	-0.13009	-0.137723	-0.300841	-0.215709	-0.267343	-0.669147	0.17736	-0.328708	-0.232621	-0.211885	-0.490424	-0.418974	0.124333	0.0343767	-0.62662	-0.450461	-0.418974	-0.0613523	0.442403	0.337084	-0.266573	0.0289317	0.626836	-0.144305	-0.157549	0.0242064	-0.0895236	0.0252441	-0.255555	0.00350105	-0.353615	-0.353615	0.142238	-0.185334	-0.167621
REG3A	0.0116118	0.226993	-0.122509	-0.00581456	0.329423	-0.105361	-0.539392	0.0149558	0.059872	0.231987	-0.22649	-0.362001	-0.152474	0.00847472	-0.143052	0.00551806	-0.258452	-0.149853	-0.121341	-0.535853	0.127734	-0.250746	-0.0491094	-0.168224	-0.561379	-0.461438	0.0631802	0.189032	-0.501595	-0.377988	-0.461438	-0.127857	0.403279	0.34382	-0.338654	-0.0304373	0.563918	-0.104498	-0.239962	0.0322189	0.0194818	0.0542575	-0.154786	0.0724931	-0.334941	-0.334941	0.231071	-0.112813	-0.08352
FAM72B	0.499381	-0.0655851	-0.0751874	-0.0455874	-0.201656	-0.190284	-0.208893	-0.176402	-0.0878494	0.0810027	0.382937	0.0206105	-0.259966	-0.244132	-0.195199	-0.149727	-0.29568	0.0697504	0.275296	0.217717	0.154138	0.263596	0.281109	-0.167404	-0.10184	0.135421	0.0604479	-0.161306	0.228514	0.167177	0.105077	-0.00298502	-0.174511	-0.0489657	0.0504294	0.257665	-0.142011	0.157617	0.113749	0.00017037	0.338171	-0.00631741	0.562502	0.0627261	0.19357	0.19357	0.0564737	0.133965	0.43566
RN7SL3	-0.19015	-0.0609778	-0.0674669	-0.0119392	-0.14315	-0.031484	0.00457228	-0.0435497	0.152136	-0.0150671	-0.261711	0.0380444	-0.0959878	0.319034	0.594143	0.155504	0.241292	0.199528	0.0737006	0.15237	-0.0526576	-0.223376	-0.0683289	-0.0747009	-0.041936	-0.154119	0.197719	-0.015832	0.0358746	-0.0438225	-0.213946	-0.0655733	-0.281828	0.307505	-0.134333	0.13047	0.235481	-0.0841592	-0.047269	0.272723	-0.360626	0.135684	-0.400736	-0.269878	0.016795	0.016795	-0.360994	-0.278502	-0.34821
CLDN6	0.347145	0.0288306	-0.00122441	-0.0235588	-0.194659	-0.178593	-0.23927	-0.199904	-0.0577607	0.115616	0.352328	0.0224005	-0.255586	-0.201309	-0.192255	-0.0924202	-0.212544	0.103302	0.23887	0.162648	0.12957	0.238035	0.23887	-0.0771491	-0.0782781	0.107174	0.0168619	-0.11236	0.173248	0.147902	0.0941846	-0.00468808	-0.0872591	-0.0493581	-0.0402393	0.198105	-0.18996	0.151461	0.0335062	0.00879023	0.353833	-0.071611	0.517671	0.105059	0.15715	0.15715	0.160817	0.199428	0.488918
SNORA73B	-0.338413	-0.192793	0.0621565	-0.0394036	-0.0656459	0.0777023	0.1166	0.102456	0.0139881	-0.119458	-0.205834	-0.211632	0.0314952	0.120363	0.362013	0.309706	0.28353	0.0207779	-0.0592178	0.0812442	-0.172758	-0.197796	0.0109508	-0.175505	-0.147389	-0.337329	-0.0601947	0.177481	-0.0255511	-0.11536	-0.376304	-0.157431	-0.0870235	0.182962	-0.226153	-0.0521919	0.260447	-0.137692	-0.104019	0.0947959	-0.224578	0.0393427	-0.248982	-0.105589	-0.00267304	-0.00267304	-0.181914	-0.160989	-0.22277
RNASE1	0.285782	0.109928	-0.107209	0.014801	0.0576627	-0.0886673	-0.321263	-0.268062	-0.0518332	0.0815359	0.291493	-0.0415016	-0.150295	-0.218807	-0.456206	-0.133171	-0.311054	0.113958	-0.0230246	-0.176103	0.0605014	0.16414	0.0768763	-0.0110459	-0.148255	0.0405681	-0.190001	-0.149494	-0.213994	0.0796268	0.00830262	0.0506623	0.0933564	-0.201102	0.15118	-0.0338621	-0.237235	0.0772608	0.100538	-0.0600635	0.297476	-0.15569	0.330292	0.0858991	-0.119985	-0.119985	0.357099	0.215579	0.396027
SCARNA14	0.291016	0.181418	-0.0207282	-0.141767	-0.0788167	-0.189871	-0.255401	-0.129442	-0.217914	0.0341891	0.305428	-0.1067	-0.174814	-0.327678	-0.475847	-0.238089	-0.164245	0.0160852	0.171904	0.0145442	0.0109603	0.167278	0.147235	-0.11757	-0.23328	-0.0438164	-0.199574	-0.191536	0.0415203	0.0596465	-0.0117915	-0.156584	-0.104315	-0.214536	-0.119663	-0.0128123	-0.228195	0.216643	-0.15132	-0.0764655	0.433317	-0.00244313	0.483192	0.109216	0.000800373	0.000800373	0.208572	0.202589	0.491482
RPL13A	0.356417	0.12451	-0.147948	-0.144784	0.0276188	-0.0178022	-0.1323	-0.242116	-0.226488	-0.0480174	-0.222015	0.0749326	0.193593	-0.359913	0.00322903	-0.116267	-0.0314794	0.00785545	0.116226	0.0131047	0.106958	0.20787	0.224575	-0.037301	-0.0676789	-0.00537874	0.115408	0.0929341	-0.0602426	0.0880379	-0.241543	-0.161537	0.226494	-0.0427385	-0.109154	0.305063	0.111827	-0.224155	-0.0333658	0.00835862	-0.0940142	-0.0326839	0.448415	0.267644	0.114004	0.114004	-0.0935537	0.12762	-0.172323
CXCL8	-0.281203	0.086585	0.134585	0.308008	-0.509362	0.104037	-0.333101	-0.1454	0.0589088	0.418719	-0.397367	-0.0313658	-0.224375	0.170425	0.165374	0.0365165	-0.274306	-0.116566	-0.00511336	-0.0731871	-0.362632	-0.275687	-0.351766	0.099597	-0.151004	-0.207604	-0.0751983	0.147677	-0.136512	-0.164282	-0.0264017	-0.0979429	-0.492997	-0.190006	0.0333774	-0.0340573	-0.222078	-0.236355	0.071411	0.00235349	0.0329946	-0.178732	-0.410326	-0.247303	-0.267314	-0.267314	-0.48081	-0.395735	-0.577404
MTRR	0.375917	0.107674	-0.169579	0.0993409	0.0252316	-0.0966259	-0.354895	-0.160961	-0.192398	0.159791	0.311842	0.015874	-0.214476	-0.140965	-0.555661	-0.246638	-0.297235	0.0030537	0.136899	0.0395016	0.0349486	0.178849	0.160272	0.170379	-0.0520582	0.130218	-0.0642753	-0.266138	-0.0985825	0.181951	0.186273	0.146968	-0.0135103	-0.0302639	0.361324	-0.0718103	-0.451703	0.0978875	0.0683478	0.100729	0.285807	-0.116772	0.242194	0.0278861	-0.225217	-0.225217	0.247108	0.0836406	0.23812
[truncated: 39 more columns]

## Sheet: RNAseq_PV
Gene_Symbol	Age	Rice	MxRic	Ramen	Noode	Bread	RicCak	Snack	Tofux	Beanx	SoyMk	Potat	SwPot	Beefx	Chick	Porkx	HmBcn	Eggxx	Mackr	Tunax	Crokr	Polak	Anchv	FisPa	Squid	ShlFs	SalFs	ChCab	Radsh	RadTp	BenSp	Spnch	Cumbr	Peppr	Carot	Pumkn	Cabge	Tomto	Musrm	BrSwd	Laver	Mndrn	Psmon	Pears	WtMln	OrMel	Stbry	Grape	Peach
CA2	0.0358747	0.133677	0.310505	0.778857	0.764933	0.633513	0.463959	0.884537	0.469247	0.656921	0.732642	0.0342845	0.727984	0.749177	0.745056	0.793563	0.529339	0.0805041	0.0141771	0.141327	0.0731021	0.137786	0.0939242	0.678786	0.11638	0.104134	0.447579	0.8422	0.0147563	0.231192	0.517884	0.818097	0.794485	0.850964	0.771155	0.299052	0.770145	0.271422	0.698526	0.362127	0.26096	0.531404	0.00121836	0.801766	0.222878	0.222878	0.183115	0.260209	0.00416305
COL1A1	0.252193	0.708045	0.745428	0.203251	0.0210782	0.904458	0.0476908	0.21368	0.609366	0.0811858	0.051268	0.705819	0.0997558	0.47786	0.178264	0.598721	0.173004	0.868895	0.488535	0.472943	0.101004	0.087336	0.0929238	0.915834	0.285581	0.180207	0.632736	0.688155	0.476854	0.39971	0.546298	0.533087	0.0327042	0.491902	0.724053	0.757119	0.679935	0.175808	0.355594	0.913081	0.982071	0.14582	0.0159391	0.0226703	0.235199	0.235199	0.00372243	0.00537348	0.00329937
COL5A1	0.50688	0.998527	0.77706	0.194233	0.0203296	0.750063	0.100553	0.333753	0.541188	0.0742057	0.169834	0.794109	0.112582	0.346449	0.174909	0.489504	0.244427	0.892408	0.448664	0.752535	0.0691064	0.0760737	0.130292	0.911897	0.530941	0.264259	0.812321	0.927629	0.394413	0.35655	0.945579	0.424211	0.056706	0.506309	0.365127	0.969494	0.204981	0.107633	0.17975	0.974456	0.953599	0.0322569	0.0770289	0.0549286	0.139816	0.139816	0.0137935	0.00927794	0.0303793
SLC26A3	0.237928	0.784255	0.82093	0.267347	0.633423	0.729575	0.0363108	0.14412	0.706325	0.716854	0.0356656	0.199942	0.286379	0.569448	0.675165	0.612476	0.155005	0.156049	0.188598	0.0477648	0.342798	0.115408	0.0157352	0.947074	0.0522813	0.0652721	0.369043	0.624761	0.00402944	0.121378	0.100675	0.652272	0.840446	0.744272	0.796011	0.903162	0.554585	0.220744	0.478465	0.871497	0.910993	0.371651	0.0738759	0.599385	0.191636	0.191636	0.422797	0.143943	0.122353
SLC26A2	0.16797	0.864407	0.710284	0.115371	0.86465	0.94775	0.0988943	0.179616	0.891371	0.447373	0.0617336	0.0972749	0.155149	0.604187	0.82106	0.292117	0.707734	0.696914	0.275417	0.203731	0.214286	0.202409	0.0717801	0.669889	0.0844433	0.117507	0.618027	0.27028	0.0283755	0.383288	0.112069	0.794697	0.4429	0.961534	0.86407	0.802994	0.71056	0.48174	0.776626	0.485018	0.671114	0.490548	0.148334	0.524719	0.396643	0.396643	0.560139	0.134272	0.158494
RPL6	0.122768	0.196947	0.0969781	0.420724	0.234656	0.36238	0.868245	0.752184	0.257654	0.371369	0.744996	0.93426	0.772511	0.00532124	0.00563153	0.00424527	0.354145	0.696079	0.309078	0.846989	0.349982	0.0732688	0.292078	0.406216	0.761414	0.621822	0.751299	0.959114	0.437754	0.936783	0.520821	0.233447	0.387413	0.344561	0.472908	0.693172	0.429891	0.422856	0.245091	0.832734	0.399441	0.510212	0.00226191	0.052938	0.410681	0.410681	0.165352	0.0755639	0.218651
PI3	0.24306	0.630913	0.678793	0.281815	0.296547	0.286139	0.0920034	0.0662885	0.537396	0.755243	0.557945	0.381756	0.0131411	0.202964	0.00307322	0.152103	0.00703252	0.893574	0.96158	0.18828	0.570421	0.551402	0.198757	0.0174964	0.0698476	0.137097	0.193982	0.990686	0.0650835	0.076194	0.0314022	0.480948	0.552303	0.735195	0.2999	0.665754	0.451609	0.202285	0.276758	0.902136	0.0939153	0.172385	0.212355	0.673085	0.366607	0.366607	0.559128	0.905446	0.515163
RPS4Y1	0.926038	0.818538	0.103056	0.296754	0.309493	0.872955	0.808221	0.454514	0.72021	0.188149	0.468901	0.545696	0.412581	0.175624	0.117783	0.806584	0.111744	0.264072	0.605398	0.296349	0.587727	0.67982	0.162911	0.150698	0.119312	0.069807	0.0570882	0.159774	0.0537465	0.130668	0.152654	0.335376	0.715764	0.211166	0.0833182	0.739016	0.380835	0.240028	0.552668	0.288951	0.409928	0.67607	0.162946	0.0304328	0.48834	0.48834	0.773689	0.788906	0.540818
POSTN	0.73855	0.985998	0.766807	0.24752	0.00780194	0.800502	0.0608597	0.185086	0.344995	0.0543527	0.354633	0.802381	0.0824247	0.508084	0.390793	0.766114	0.025305	0.744782	0.657602	0.507499	0.319759	0.275864	0.173832	0.748968	0.504397	0.389371	0.885804	0.793649	0.538906	0.503383	0.988302	0.641102	0.023142	0.739142	0.403078	0.634208	0.274467	0.231689	0.187996	0.660771	0.802742	0.093102	0.238672	0.163209	0.277971	0.277971	0.105357	0.075435	0.15543
ADAMDEC1	0.00764994	0.0891937	0.929876	0.454589	0.484357	0.527342	0.655742	0.803851	0.591004	0.369765	0.0469881	0.0368225	0.310378	0.926707	0.497403	0.628002	0.425569	0.173133	0.0439527	0.241913	0.0306302	0.149613	0.0638099	0.753019	0.17596	0.0637268	0.165472	0.71346	0.0541123	0.228405	0.279412	0.997829	0.867669	0.858402	0.989971	0.23328	0.291595	0.363166	0.704803	0.781665	0.0563562	0.692592	0.0386542	0.481374	0.657298	0.657298	0.515458	0.364185	0.269626
MMP1	0.183089	0.976187	0.654787	0.121386	0.0153798	0.920201	0.163722	0.153187	0.983766	0.105531	0.0191051	0.579509	0.224419	0.564142	0.435453	0.893868	0.542116	0.552768	0.878968	0.464345	0.0370914	0.0832128	0.0135794	0.371123	0.184374	0.0951475	0.185129	0.446425	0.2563	0.21777	0.920187	0.517419	0.0119852	0.219787	0.974118	0.693229	0.611348	0.136419	0.980527	0.839263	0.520589	0.531276	0.00701364	0.00817095	0.303309	0.303309	0.00627179	0.00235642	0.00627179
RPS20	0.00411594	0.102981	0.662904	0.332969	0.441924	0.656148	0.844295	0.745805	0.764399	0.147139	0.0738651	0.201028	0.917683	0.39313	0.213307	0.779885	0.475193	0.561525	0.0293946	0.222882	0.0943085	0.12591	0.0204174	0.766907	0.40585	0.331869	0.563665	0.766989	0.024414	0.132811	0.332043	0.95401	0.567178	0.945005	0.373908	0.119131	0.96506	0.510979	0.508793	0.772012	0.0480015	0.677597	0.0168089	0.49012	0.517234	0.517234	0.370928	0.68864	0.337722
CA1	0.0189328	0.58226	0.62115	0.147561	0.992558	0.953789	0.773477	0.730276	0.978475	0.902562	0.189421	0.10451	0.979936	0.866707	0.86008	0.422637	0.85262	0.175653	0.106822	0.227902	0.203811	0.26618	0.0673501	0.658816	0.221212	0.203406	0.635897	0.78761	0.00951768	0.399528	0.350038	0.851792	0.971805	0.990963	0.748315	0.424094	0.56906	0.57607	0.95409	0.914056	0.718789	0.90034	0.0426343	0.854129	0.31787	0.31787	0.514955	0.321601	0.0580652
L1TD1	0.4745	0.564558	0.791664	0.26154	0.334376	0.769521	0.944227	0.60879	0.754217	0.585901	0.282923	0.760931	0.835013	0.709654	0.756038	0.388064	0.295829	0.548446	0.149289	0.66743	0.314301	0.89931	0.444396	0.672594	0.428335	0.291893	0.754128	0.920861	0.743427	0.99527	0.00989323	0.736398	0.589152	0.263867	0.156303	0.212538	0.0414159	0.893751	0.36434	0.289878	0.71069	0.0963524	0.373752	0.582279	0.885284	0.885284	0.204756	0.58525	0.294651
AQP8	0.0531978	0.706734	0.736911	0.172996	0.612594	0.616232	0.256421	0.319958	0.871612	0.9313	0.122803	0.173874	0.814056	0.811251	0.889791	0.403209	0.570325	0.488315	0.172807	0.107495	0.216471	0.322901	0.0533209	0.397801	0.150004	0.19149	0.562541	0.672489	0.00920034	0.443291	0.282159	0.827932	0.771796	0.60115	0.927087	0.676597	0.464403	0.541848	0.623723	0.808145	0.644681	0.967843	0.117761	0.993675	0.397297	0.397297	0.645955	0.413099	0.0871605
CHGA	0.0375242	0.372985	0.95204	0.272349	0.936492	0.836316	0.473643	0.883199	0.966185	0.60429	0.250857	0.0203696	0.561889	0.679166	0.607295	0.754921	0.83964	0.236063	0.0436133	0.211089	0.077391	0.0610406	0.0355004	0.833104	0.0556371	0.0374008	0.311098	0.385692	0.00938346	0.204613	0.147402	0.797986	0.694509	0.971487	0.80581	0.299004	0.536985	0.334917	0.848739	0.858671	0.70513	0.772642	0.035018	0.517488	0.173544	0.173544	0.364266	0.0896396	0.101375
HHLA2	0.195853	0.813957	0.602905	0.422699	0.667499	0.951045	0.0444819	0.421084	0.680029	0.279938	0.431549	0.0399648	0.165822	0.650055	0.664974	0.756429	0.0323794	0.674211	0.384713	0.0564794	0.432547	0.207098	0.18906	0.625014	0.00605858	0.0186757	0.371021	0.547642	0.0276824	0.0690035	0.0243311	0.432941	0.567784	0.865386	0.193815	0.385526	0.428562	0.207028	0.915903	0.674323	0.615248	0.640371	0.429697	0.881451	0.161594	0.161594	0.865432	0.476218	0.430654
CLCA1	0.300129	0.684872	0.867774	0.245056	0.652326	0.49685	0.237818	0.137311	0.986151	0.621493	0.6677	0.59217	0.178981	0.881606	0.189723	0.293907	0.412226	0.900158	0.0947939	0.992106	0.339914	0.739925	0.36056	0.322444	0.811681	0.429992	0.676858	0.420592	0.857595	0.709524	0.249052	0.812206	0.363384	0.676584	0.281019	0.883931	0.173856	0.978545	0.25092	0.595557	0.448282	0.11159	0.141956	0.466543	0.845138	0.845138	0.0642067	0.382229	0.208828
TPT1	0.320632	0.781015	0.812264	0.024701	0.635307	0.692003	0.166852	0.243559	0.0118976	0.972671	0.395631	0.0507195	0.348474	0.282327	0.599136	0.523467	0.648407	0.194409	0.233505	0.431339	0.418474	0.073026	0.769628	0.336914	0.0281845	0.055802	0.200719	0.680338	0.614932	0.251007	0.0329226	0.568521	0.949199	0.887603	0.191863	0.382091	0.038147	0.688116	0.838362	0.0361993	0.406743	0.770157	0.148886	0.0923919	0.178753	0.178753	0.318043	0.203249	0.508221
UXT-AS1	0.408224	0.32974	0.704072	0.579736	0.679396	0.122925	0.824318	0.135314	0.281257	0.725785	0.336761	0.270462	0.327509	0.54199	0.571202	0.921459	0.758619	0.0872154	0.907161	0.432742	0.400706	0.31809	0.718081	0.868213	0.540307	0.635817	0.921137	0.450555	0.186005	0.422075	0.248037	0.750391	0.707183	0.436392	0.477691	0.284534	0.920075	0.253275	0.940342	0.733176	0.287294	0.634933	0.159651	0.697997	0.961694	0.961694	0.846416	0.624657	0.297128
RNR1	0.149015	0.998094	0.57707	0.887722	0.780759	0.347661	0.262398	0.0966966	0.351586	0.97397	0.115723	0.763098	0.195039	0.0630986	0.00552259	0.0246687	0.139241	0.617922	0.664137	0.957204	0.980763	0.45831	0.766904	0.728535	0.446717	0.959256	0.468908	0.0926694	0.421361	0.669683	0.999755	0.939579	0.531761	0.247076	0.499728	0.754452	0.0441779	0.858444	0.86973	0.944225	0.231816	0.650625	0.198862	0.820895	0.42425	0.42425	0.667878	0.652274	0.487787
SPARC	0.376818	0.498048	0.870019	0.0869559	0.446975	0.983781	0.0370073	0.203389	0.780815	0.150356	0.151743	0.631422	0.0200548	0.155913	0.0712033	0.92274	0.460723	0.397938	0.210598	0.749535	0.142805	0.011688	0.0904037	0.726723	0.637477	0.330137	0.948371	0.987568	0.374103	0.716785	0.386212	0.414292	0.0462027	0.420141	0.567601	0.786284	0.680327	0.218426	0.746632	0.994359	0.818535	0.0861576	0.0068964	0.00675751	0.0461154	0.0461154	0.00133923	0.00161394	0.00133923
IGFBP3	0.633214	0.496396	0.448238	0.290286	0.182551	0.941667	0.320212	0.504575	0.846324	0.0730714	0.161127	0.997415	0.270024	0.145357	0.0353731	0.53046	0.977715	0.424404	0.798006	0.460985	0.0260531	0.0136622	0.164121	0.906898	0.862329	0.296092	0.66739	0.4262	0.617284	0.6843	0.711327	0.185794	0.0324275	0.281744	0.897329	0.402011	0.118794	0.0787073	0.920517	0.715123	0.327039	0.0647063	0.0356729	0.0447955	0.0596573	0.0596573	0.0253657	0.00648977	0.0224367
COX4I1	0.905088	0.446163	0.626361	0.906961	0.648688	0.515587	0.0670059	0.560521	0.628862	0.30378	0.350808	0.096017	0.154641	0.564334	0.591929	0.42939	0.573965	0.556232	0.543478	0.695016	0.964899	0.275405	0.674436	0.563096	0.0790909	0.126968	0.0542613	0.359946	0.451109	0.700654	0.150534	0.944849	0.921297	0.690308	0.875659	0.0488829	0.126546	0.955171	0.550732	0.139354	0.336197	0.743827	0.71844	0.515808	0.0922637	0.0922637	0.924633	0.510055	0.877445
MUC12	0.12756	0.642355	0.3903	0.255396	0.333643	0.302965	0.0724531	0.340963	0.799511	0.708053	0.593864	0.464757	0.279171	0.24091	0.120757	0.371022	0.00110018	0.533994	0.902219	0.272009	0.346614	0.863064	0.876325	0.253911	0.0412747	0.178849	0.965516	0.335287	0.120621	0.164323	0.138646	0.874789	0.779126	0.291995	0.495956	0.768446	0.623049	0.246385	0.92527	0.872593	0.478645	0.672266	0.481114	0.520452	0.401879	0.401879	0.859678	0.955402	0.989693
CKB	0.396692	0.897331	0.136637	0.112431	0.734853	0.419049	0.280823	0.179308	0.512422	0.338151	0.246482	0.488464	0.0267072	0.659726	0.297172	0.0371376	0.897548	0.889499	0.456274	0.654949	0.463441	0.427596	0.16919	0.641323	0.508514	0.809874	0.530497	0.0220516	0.369593	0.794326	0.971018	0.590169	0.298433	0.295512	0.283468	0.996642	0.24041	0.633909	0.620152	0.131534	0.175029	0.433829	0.0100821	0.153487	0.626856	0.626856	0.352933	0.0230862	0.023713
DEFA6	0.152772	0.882682	0.281961	0.139975	0.711302	0.325878	0.921641	0.567953	0.614139	0.486263	0.0355039	0.591187	0.443416	0.677742	0.860721	0.24938	0.890245	0.920627	0.814149	0.483343	0.292246	0.673918	0.895779	0.986652	0.775536	0.578843	0.869692	0.0621476	0.0636891	0.775998	0.218266	0.886817	0.762454	0.81887	0.639483	0.655433	0.681793	0.915684	0.672902	0.960357	0.617202	0.968804	0.23709	0.669416	0.280167	0.280167	0.646848	0.994135	0.308784
MMP7	0.192174	0.65611	0.127958	0.397606	0.414066	0.22561	0.487276	0.570934	0.0497167	0.520031	0.00516412	0.0397846	0.73467	0.839948	0.960028	0.761238	0.463657	0.0539387	0.185229	0.855587	0.110187	0.235146	0.304124	0.670984	0.257914	0.180204	0.649352	0.514681	0.735263	0.322068	0.138185	0.460503	0.711415	0.932277	0.99658	0.251941	0.342479	0.128892	0.399376	0.692455	0.121479	0.855545	0.182625	0.678281	0.783565	0.783565	0.11	0.189955	0.0404619
REG1B	0.675051	0.10402	0.864842	0.894433	0.615386	0.497197	0.732519	0.244769	0.699583	0.580383	0.0143132	0.94582	0.237687	0.718416	0.488849	0.702664	0.856488	0.510764	0.910891	0.0158269	0.545209	0.202955	0.217968	0.51485	0.753581	0.193926	0.806395	0.394953	0.101428	0.0841425	0.556293	0.354672	0.815343	0.848767	0.598159	0.225015	0.499613	0.608099	0.3374	0.914118	0.448735	0.726608	0.0727907	0.927594	0.0607365	0.0607365	0.886726	0.494844	0.17953
DPEP1	0.102866	0.947953	0.97847	0.421464	0.903706	0.470478	0.697369	0.334938	0.373599	0.814922	0.258746	0.373315	0.665602	0.277135	0.839118	0.600707	0.453371	0.365072	0.111855	0.105591	0.408205	0.283345	0.319068	0.692418	0.666249	0.423485	0.967162	0.991106	0.0668988	0.406794	0.695724	0.449801	0.581397	0.257436	0.225112	0.454813	0.526626	0.970342	0.363623	0.825345	0.986772	0.624987	0.013011	0.851545	0.221081	0.221081	0.984519	0.474672	0.0674548
RMRP	0.0126889	0.279722	0.5046	0.548451	0.559968	0.568485	0.463758	0.5168	0.450387	0.703101	0.413115	0.685967	0.954153	0.0685224	0.000317534	0.106015	0.162044	0.778195	0.461654	0.457483	0.365418	0.264998	0.719226	0.729169	0.648354	0.619873	0.558453	0.595578	0.634669	0.878896	0.60194	0.77451	0.464292	0.303424	0.92029	0.954813	0.336796	0.930839	0.748105	0.699312	0.208456	0.834079	0.033623	0.430976	0.856282	0.856282	0.116317	0.235391	0.0950753
CXCL13	0.337415	0.781746	0.361663	0.784084	0.571453	0.812561	0.589612	0.809274	0.871641	0.94598	0.327729	0.852037	0.28782	0.59389	0.285916	0.363193	0.763035	0.789854	0.264198	0.00837088	0.826381	0.749707	0.182862	0.828793	0.816241	0.738396	0.430493	0.961201	0.0477621	0.511543	0.696838	0.940355	0.50963	0.726089	0.33593	0.103242	0.939946	0.491716	0.503555	0.762613	0.247249	0.500276	0.0324046	0.890654	0.0457544	0.0457544	0.866842	0.940385	0.146846
POSTN	0.446607	0.787517	0.747608	0.320477	0.0054408	0.889352	0.0847703	0.287886	0.283431	0.131708	0.0636518	0.987318	0.146237	0.494357	0.374221	0.680111	0.040621	0.93771	0.341248	0.254974	0.138831	0.0467149	0.043474	0.690629	0.460371	0.233203	0.676489	0.866481	0.242065	0.172975	0.497663	0.531816	0.0213923	0.602673	0.618265	0.955465	0.327874	0.161653	0.188845	0.937717	0.939184	0.0559692	0.0117795	0.0686703	0.118229	0.118229	0.0216312	0.0226857	0.0221396
GUCY1A3	0.0778645	0.905083	0.973092	0.937627	0.0554422	0.494693	0.118017	0.150118	0.824756	0.400149	0.184231	0.855336	0.0325021	0.322741	0.290944	0.791652	0.117668	0.743553	0.224957	0.550183	0.911131	0.674919	0.652118	0.333648	0.464249	0.672065	0.397109	0.58082	0.574843	0.673788	0.92946	0.754421	0.225607	0.282995	0.838057	0.361687	0.124332	0.935026	0.959292	0.910865	0.04925	0.215207	0.10011	0.843752	0.991001	0.991001	0.995538	0.964156	0.239734
MS4A12	0.012017	0.781612	0.516407	0.719359	0.362243	0.18611	0.347363	0.345546	0.506776	0.84083	0.254402	0.858481	0.07799	0.159155	0.359033	0.726527	0.189559	0.712113	0.291483	0.189261	0.528455	0.606977	0.291483	0.17474	0.587271	0.618451	0.826108	0.871526	0.21403	0.837118	0.688772	0.895468	0.426831	0.737656	0.533758	0.353721	0.492307	0.918227	0.760101	0.295052	0.143522	0.742694	0.0665705	0.941281	0.570855	0.570855	0.97901	0.664274	0.137363
NLE1	0.0138407	0.588047	0.453929	0.542031	0.795052	0.942538	0.262167	0.211671	0.334323	0.711208	0.210819	0.962154	0.226088	0.101698	0.189468	0.478486	0.160433	0.546709	0.0919441	0.291814	0.521564	0.106599	0.0759574	0.549358	0.568257	0.873947	0.896917	0.815809	0.328439	0.238995	0.978012	0.86495	0.409676	0.995676	0.569103	0.107684	0.663541	0.976337	0.626456	0.320967	0.108336	0.842874	0.00230651	0.579831	0.41009	0.41009	0.360139	0.365121	0.0585616
DEFA5	0.122209	0.672694	0.305256	0.188573	0.442384	0.59913	0.526941	0.346559	0.5921	0.257152	0.201544	0.335419	0.48771	0.582744	0.794673	0.400529	0.730684	0.901788	0.271151	0.0557976	0.411766	0.588389	0.904772	0.94267	0.485824	0.636634	0.941612	0.113292	0.0475296	0.576631	0.489248	0.825582	0.515282	0.92193	0.745585	0.378684	0.445138	0.569817	0.747802	0.920448	0.741297	0.96027	0.0991458	0.937066	0.177422	0.177422	0.458273	0.958249	0.543151
REG4	0.180277	0.192872	0.626439	0.280446	0.489613	0.989613	0.641467	0.943202	0.535072	0.717792	0.116947	0.189877	0.297207	0.872052	0.909617	0.466826	0.496632	0.382615	0.346231	0.454095	0.283972	0.640764	0.845751	0.206063	0.93343	0.483925	0.929124	0.301144	0.364851	0.438218	0.171577	0.430341	0.454349	0.944718	0.0668235	0.468982	0.0386144	0.672156	0.288326	0.821768	0.617466	0.401911	0.507996	0.976036	0.76684	0.76684	0.357845	0.815042	0.598424
GUCA2B	0.0174654	0.378931	0.746851	0.222164	0.633832	0.553396	0.890234	0.811505	0.976174	0.803649	0.0998089	0.221854	0.569659	0.643612	0.275649	0.701468	0.817014	0.328624	0.0907182	0.360892	0.235018	0.293251	0.0688524	0.513214	0.463359	0.24415	0.821969	0.962865	0.0550948	0.541701	0.391201	0.876402	0.993731	0.979158	0.769822	0.688954	0.228131	0.368684	0.856289	0.857792	0.251485	0.777927	0.117727	0.922366	0.635556	0.635556	0.359559	0.3836	0.0479171
FN1	0.174485	0.915376	0.718693	0.249065	0.229699	0.624428	0.0660666	0.254378	0.764788	0.0769223	0.582802	0.751239	0.0471378	0.363097	0.721897	0.994571	0.259526	0.891079	0.467149	0.656848	0.137128	0.130412	0.125531	0.318638	0.636796	0.266969	0.672977	0.915519	0.557083	0.622979	0.690756	0.629747	0.0123705	0.157573	0.798755	0.588495	0.405361	0.450267	0.769878	0.683509	0.900434	0.220861	0.0450997	0.113309	0.226904	0.226904	0.0127502	0.0679562	0.0198385
REG3A	0.789974	0.533226	0.610578	0.929731	0.299291	0.527009	0.123836	0.939091	0.688771	0.633209	0.270027	0.328535	0.79544	0.987733	0.668812	0.668798	0.32494	0.477347	0.376889	0.00690129	0.56966	0.280783	0.442618	0.483041	0.0763445	0.135238	0.686888	0.910943	0.0290507	0.113366	0.135238	0.850569	0.156047	0.308916	0.348013	0.926809	0.0323508	0.613524	0.59932	0.944725	0.768833	0.933383	0.513399	0.993229	0.316311	0.316311	0.764332	0.585939	0.712975
REG3A	0.969381	0.454168	0.686033	0.985078	0.347869	0.728057	0.0694472	0.960869	0.84466	0.445225	0.455641	0.205204	0.628621	0.977781	0.638176	0.987676	0.422516	0.622506	0.690166	0.05709	0.676225	0.41285	0.871983	0.580505	0.0359513	0.0843585	0.836944	0.549812	0.0881812	0.192213	0.0843585	0.68214	0.194432	0.298018	0.221646	0.921573	0.0563773	0.724386	0.413533	0.925292	0.949067	0.858287	0.678397	0.861424	0.339869	0.339869	0.624949	0.74128	0.848179
FAM72B	0.0115455	0.749889	0.709837	0.819995	0.365424	0.340184	0.308131	0.389269	0.656423	0.691988	0.0551067	0.918159	0.151578	0.184018	0.344034	0.377975	0.144992	0.734276	0.173413	0.254562	0.447248	0.235179	0.164199	0.420418	0.594204	0.514833	0.7641	0.410613	0.251461	0.410447	0.620321	0.988889	0.401716	0.801543	0.801656	0.189319	0.49089	0.473177	0.560265	0.999366	0.0917087	0.974944	0.0349173	0.822798	0.351982	0.351982	0.867861	0.581851	0.139206
RN7SL3	0.34219	0.754525	0.721744	0.950177	0.465561	0.868548	0.98132	0.823402	0.473721	0.940028	0.172604	0.858623	0.586151	0.131439	0.000936351	0.350441	0.196445	0.302725	0.705514	0.440154	0.798229	0.244407	0.725696	0.69798	0.815185	0.414145	0.322457	0.930642	0.851176	0.820066	0.2506	0.731288	0.129235	0.155027	0.484168	0.529105	0.22098	0.674462	0.801802	0.325597	0.0572637	0.500975	0.0411229	0.172992	0.935253	0.935253	0.0809518	0.12067	0.0850103
CLDN6	0.0476124	0.868511	0.994313	0.891061	0.309112	0.296088	0.163469	0.245672	0.733689	0.503652	0.0360459	0.895527	0.129654	0.200496	0.269381	0.549737	0.195047	0.551798	0.162682	0.352171	0.455168	0.212838	0.162682	0.657853	0.634919	0.557731	0.921749	0.497178	0.309171	0.392508	0.600371	0.978983	0.616859	0.768712	0.820316	0.243072	0.271954	0.431112	0.849954	0.961313	0.0352382	0.678919	0.037929	0.678321	0.438783	0.438783	0.593737	0.373562	0.105886
SNORA73B	0.0477299	0.26625	0.728993	0.834844	0.750202	0.657375	0.504582	0.557739	0.936724	0.49837	0.234918	0.204038	0.857076	0.495604	0.0313692	0.0924592	0.0994018	0.905655	0.735279	0.668334	0.319444	0.243478	0.950193	0.31692	0.38909	0.0419573	0.73014	0.307705	0.883574	0.51839	0.0157443	0.416244	0.616743	0.282079	0.187739	0.767152	0.130364	0.502264	0.569308	0.580007	0.195297	0.822968	0.284074	0.618536	0.988322	0.988322	0.448509	0.380149	0.378774
RNASE1	0.124097	0.557199	0.561646	0.939019	0.754251	0.632768	0.0788673	0.145824	0.778664	0.662658	0.112559	0.826404	0.438519	0.22715	0.0107228	0.446786	0.0907888	0.542733	0.902439	0.374026	0.748946	0.434699	0.681879	0.952833	0.422069	0.838738	0.305668	0.41547	0.25164	0.673589	0.967816	0.79644	0.617509	0.29035	0.421308	0.857162	0.201184	0.707597	0.575932	0.781752	0.104935	0.406534	0.206622	0.750249	0.61223	0.61223	0.167942	0.345849	0.150778
SCARNA14	0.122275	0.325243	0.90995	0.452707	0.648993	0.292716	0.164926	0.48535	0.222761	0.853519	0.0935537	0.560116	0.313886	0.0511011	0.00741549	0.175996	0.345652	0.931103	0.351696	0.940242	0.953286	0.410837	0.426057	0.518848	0.173261	0.820791	0.270711	0.276933	0.822664	0.749929	0.951159	0.40602	0.571662	0.231603	0.514115	0.945605	0.215603	0.281472	0.407983	0.700005	0.0147513	0.989361	0.0729082	0.661203	0.99723	0.99723	0.460287	0.398154	0.148461
RPL13A	0.0660809	0.500372	0.419159	0.329248	0.90256	0.92472	0.47389	0.184804	0.160878	0.796114	0.227835	0.720347	0.467289	0.0267981	0.986173	0.604339	0.884708	0.966213	0.529559	0.954272	0.587303	0.374095	0.225588	0.84306	0.756534	0.98143	0.554171	0.65679	0.752155	0.655434	0.170538	0.289975	0.25364	0.818057	0.519946	0.142396	0.547233	0.136004	0.856058	0.959737	0.613245	0.862438	0.210951	0.452476	0.714134	0.714134	0.524655	0.641213	0.185232
CXCL8	0.206113	0.707315	0.549416	0.202073	0.00576126	0.653554	0.144485	0.527342	0.800133	0.0596925	0.0809276	0.887637	0.276687	0.458628	0.472004	0.878045	0.203161	0.613098	0.982355	0.716878	0.101709	0.179664	0.124109	0.6634	0.456107	0.303051	0.738848	0.51359	0.552505	0.442841	0.897732	0.664509	0.0224239	0.409411	0.878422	0.879674	0.331956	0.254903	0.742395	0.992613	0.886333	0.43041	0.0143982	0.218868	0.25622	0.25622	0.0258141	0.0453021	0.0015023
MTRR	0.105437	0.647567	0.471981	0.676824	0.926105	0.681949	0.125431	0.493296	0.419129	0.490547	0.179175	0.947048	0.426015	0.517876	0.0139336	0.226224	0.213645	0.989674	0.560591	0.870314	0.885195	0.520118	0.495172	0.466176	0.827487	0.611174	0.784707	0.253646	0.674954	0.440073	0.441514	0.531527	0.954684	0.894952	0.110294	0.762205	0.0473178	0.704625	0.772736	0.690782	0.219744	0.627611	0.5528	0.943714	0.476609	0.476609	0.553552	0.796061	0.564627
[truncated: 39 more columns]

## Sheet: Metagenome_FC
Taxon	Age	Rice	MxRic	Ramen	Noode	Bread	RicCak	Snack	Tofux	Beanx	SoyMk	Potat	SwPot	Beefx	Chick	Porkx	HmBcn	Eggxx	Mackr	Tunax	Crokr	Polak	Anchv	FisPa	Squid	ShlFs	SalFs	ChCab	Radsh	RadTp	BenSp	Spnch	Cumbr	Peppr	Carot	Pumkn	Cabge	Tomto	Musrm	BrSwd	Laver	Mndrn	Psmon	Pears	WtMln	OrMel	Stbry	Grape	Peach
Bifidobacterium_bifidum	-0.0130197	0.01319	0.0147301	0.021587	-0.0103379	0.0144874	0.0133177	0.0133617	0.0174343	0.0147257	0.0141491	0.0171847	0.0202768	0.0165638	-0.0147134	-0.010163	-0.0114756	0.0150881	0.013599	-0.0107415	0.0157154	0.0209474	0.0139577	0.0148982	0.0187014	0.020737	0.0148982	0.0144919	-0.0133065	0.0157154	0.0209474	0.0224264	0.014028	0.0165638	0.0171847	-0.0124067	-0.0144957	0.0210017	-0.0109126	0.0229431	0.0153693	0.014251	-0.00799345	0.0342348	-0.00896414	-0.00896414	0.0419946	0.0280186	-0.00453854
Bacteroides_fragilis	0.0181739	0.0512112	-0.083945	-0.021963	-0.0210145	0.00703244	-0.0408703	-0.0599494	-0.0268967	-0.0347032	-0.111252	0.0391142	-0.0128433	-0.0264272	0.0585497	-0.0731455	0.0338099	0.00869413	0.0755182	0.0393735	0.0167367	0.0297489	-0.00921756	0.0390499	-0.0177558	0.0244036	0.053566	-0.0293781	0.0532981	0.0111206	-0.0182519	-0.0111184	-0.0544699	0.0255364	-0.0453503	0.0715703	0.00953867	-0.0235938	-0.04189	0.0603342	-0.0683325	0.0656209	0.0100716	0.0104463	0.0737563	0.0737563	-0.0654753	-0.00740213	-0.0605104
Bacteroides_plebeius	-0.00398989	0.00512903	0.0448052	0.0307477	-0.00327847	0.00247692	0.0345232	0.00960626	0.0197547	0.0308588	0.0395401	0.0250176	0.0157932	0.00499919	-0.0276291	-0.0227893	-0.0217393	0.025294	0.0254542	-0.0022379	0.023937	0.0338172	0.0255833	0.0267293	0.0293998	0.0347985	0.0280301	0.0257722	-0.0140793	0.0207322	0.0378273	0.0371958	0.00180251	0.00196138	0.0231013	-0.0129623	-0.00841848	0.0207028	0.00836062	0.00933598	0.0281546	0.0272763	0.0147027	0.028706	-0.0252861	-0.0252861	0.0377179	0.0161696	-0.0211418
Bacteroides_vulgatus	0.00259544	-0.0108782	0.0134661	0.0158697	0.0102596	-0.038748	0.0134664	-0.0374493	-0.0207994	-0.00580461	0.015113	0.0120654	-0.0226755	-0.0316305	-0.033999	-0.0202511	-0.00261817	0.00604059	0.0104262	0.0169139	0.0133476	0.0259661	0.00240164	0.000985096	0.0021436	0.00626831	-0.0183392	-0.00860749	0.00621757	0.0179818	0.0141694	0.0219138	-0.0085172	-0.0292085	0.0127272	0.0204251	-0.00388758	-0.0130327	0.00838947	-0.00521842	0.0371389	0.00695744	0.0589009	-0.0111487	-0.0131818	-0.0131818	-0.00335079	-0.00150767	0.0199731
Prevotella_copri	0.0110544	0.033181	-0.00396976	-0.0241549	-0.0194864	-0.030835	0.0287104	0.0346878	0.0186696	-0.0214664	-0.0307212	0.0186783	-0.00713934	0.029733	0.0194655	0.0442648	0.0532688	0.0167663	0.0152828	0.0342052	0.0141668	-0.0299825	0.0142926	-0.0285885	0.0225617	0.0258673	0.0109375	0.0272965	0.0174949	-0.0279357	-0.0252581	-0.0307301	0.016628	0.0171892	-0.032473	-0.0349291	-0.0141763	-0.00326887	-0.032473	-0.0269563	-0.0159114	-0.0116413	-0.0227296	-0.0227296	-0.0245585	-0.0245585	-0.0207376	-0.0249884	-0.018843
Prevotella_intermedia	-0.0292747	0.0289514	-0.0278038	0.00148689	-0.0234198	0.0324852	-0.0299187	0.00908712	-0.00396786	-0.00916438	-0.0312264	-0.0246598	-0.0234198	-0.00396786	-0.00924385	0.00290016	-0.022372	-0.0100544	-0.0291081	-0.0210367	-0.0275527	-0.0225079	-0.0304158	0.0133465	-0.0232446	-0.0225079	-0.0284605	-0.00716935	0.0120329	-0.0253961	-0.0225079	-0.0197828	-0.0292747	-0.0251776	-0.00312351	-0.0253961	-0.0113621	-0.0225079	-0.00312351	-0.0197828	0.0302591	-0.0284605	-0.0195165	-0.0195165	-0.0192322	-0.0192322	-0.0187358	-0.0212907	-0.0187358
Prevotella_stercorea	0.0164251	0.0160974	0.0611214	0.0108286	-0.0392046	0.063923	0.0578542	0.0180391	-0.0019193	0.024636	-0.0585029	0.069553	0.0455056	0.00109438	-0.0141616	0.0185585	0.0025369	-0.0044338	0.0536993	0.00386459	-0.0521801	-0.0405383	-0.0603872	-0.0166117	0.0780711	-0.0425764	-0.0558928	0.0188766	0.01939	-0.0119934	0.0453842	-0.00639015	-0.0526764	-0.0473966	-0.0030982	-0.0111728	-0.0531939	-0.0420814	-0.0038032	0.0118925	-0.00305667	-0.052415	-0.0246094	-0.0246094	-0.0290944	-0.0290944	-0.0192208	-0.0159335	0.00495321
Enterococcus_hirae	-0.0142091	-0.0144773	0.0167244	-0.0115002	-0.0116321	0.0166066	0.0162808	0.0152988	0.0201834	0.0163169	0.0158089	0.0203611	0.0236751	0.0197608	0.0158115	0.0253539	-0.012175	-0.0144099	0.0161499	0.0236615	0.0190441	0.0239843	0.0161499	0.0169476	0.0222574	0.0248505	0.017368	0.0187389	0.0165945	0.0185654	0.0233506	0.0263938	0.0177079	0.0197473	0.0192836	0.0177946	0.0149476	0.0236732	0.0189176	-0.0111837	0.0154032	0.0168947	-0.00922583	0.040361	0.033465	0.033465	-0.00827243	0.0301388	-0.00963516
Hungatella_effluvii	0.00836815	0.0109663	0.00730024	-0.00483441	-0.00822228	0.011332	0.00965728	0.00644862	-0.0172934	0.00602074	-0.0215163	0.0108624	0.0189981	-0.0166944	-0.00596106	-0.0113261	-0.00069285	-0.0116851	0.014274	-0.00154699	-0.01364	-0.00255242	-0.00710257	-0.00624378	0.0131658	-0.00287794	-0.00676629	0.0159345	0.017201	-0.00708746	0.0159285	-0.00982105	-0.0125825	-0.0112724	-0.0126798	-0.00630946	-0.0110688	-0.00834791	-0.0102428	-0.00918	-0.0154476	-0.00526	-0.00326945	-0.00364444	0.00285877	0.00285877	-0.0131727	-0.00411677	-0.00908231
Faecalibacterium_prausnitzii	-0.00243889	0.0161389	-0.00158784	-0.0113795	0.0255921	-0.0151926	0.00111363	-0.00591076	-0.00378899	-0.00767627	-0.0034183	0.000608499	-0.00738444	-0.00372414	-0.00972009	0.00135767	0.0277356	-0.000356979	-0.00294011	0.00652799	0.000401031	-0.0030324	-0.00172655	0.0177399	0.00361175	0.00391224	-0.00245419	-0.0108472	-0.00364437	-0.00596916	-0.00197122	-0.009171	0.0173824	-0.00392359	-0.00543302	-0.0106994	-0.00784858	-0.00511585	-0.00500338	-0.00659815	-0.00544996	-0.00693099	0.00705974	-0.00332554	-0.00842564	-0.00842564	0.000903334	-0.00614123	0.00085767
Megamonas_funiformis	0.0278309	0.0333779	0.0419061	-0.0234458	-0.0228812	0.0207815	-0.0179182	0.0346321	0.0283048	0.0277261	0.0252174	-0.0265895	-0.0137204	-0.0313654	-0.0383762	-0.0264464	-0.013712	-0.0334217	0.0251001	-0.0221018	-0.0286421	-0.0238615	0.0254697	0.0273575	-0.0241161	-0.0225176	0.0283508	-0.0273813	-0.0306547	-0.0297836	-0.0226349	-0.0221467	-0.0354985	-0.0325012	-0.0276031	-0.0300091	-0.0196305	0.0509726	0.0332029	-0.028903	0.0378744	-0.0169507	-0.0159215	-0.0255979	-0.0267454	-0.0267454	-0.0245296	-0.0279881	-0.0245296
Fusobacterium_mortiferum	0.0235328	0.0266876	-0.0206103	-0.0219634	-0.0233325	-0.02919	-0.0225899	-0.0225931	-0.0259419	-0.0261652	0.0217041	-0.0231761	-0.0137464	-0.025571	-0.0307753	-0.0218106	-0.015369	-0.0270393	0.0184946	0.0294989	0.023056	0.0324774	0.0184946	-0.0291726	-0.0245727	0.0294989	-0.0291822	0.0207186	0.0206622	0.0230514	-0.0199642	0.0336815	0.0210308	0.022986	-0.0231808	0.0230514	-0.0225944	0.0386952	-0.0259433	-0.0190829	0.0279033	0.0265703	0.0580808	0.053932	0.0453364	0.0453364	0.065866	0.0403927	0.0680819
Fusobacterium_necrophorum	-0.052165	-0.0556427	0.0596172	0.080113	-0.041732	-0.052165	-0.052664	-0.052664	-0.0463689	0.0596172	-0.052664	-0.0463689	-0.038381	-0.0432661	-0.052664	-0.0361987	-0.0407217	-0.0556427	-0.0556427	-0.041732	-0.0490965	-0.041732	-0.0556427	-0.052165	-0.0439284	-0.041732	-0.052165	0.0642031	-0.052165	-0.0490965	-0.038381	-0.0397448	-0.049173	-0.0463689	-0.0463689	-0.0490965	-0.052664	-0.041732	-0.0463689	-0.0397448	-0.0556427	-0.049173	-0.0347767	-0.0347767	-0.0362887	-0.0362887	-0.0333856	-0.0379382	-0.0333856
Fusobacterium_nucleatum	0.0126793	0.0856871	-0.033168	0.0717794	0.0380158	0.0441103	-0.0405864	-0.0808037	0.0535892	0.0338763	-0.0417299	0.0283104	-0.01759	0.0531084	0.0799951	0.0238308	-0.0168102	0.0799234	-0.0392509	-0.00994458	0.0189225	-0.0159102	-0.0434266	0.0238464	0.0357315	0.0415541	0.0121115	0.039405	-0.026849	0.020504	-0.012351	5.62165e-06	0.0119966	-0.0727245	0.0525284	0.0208243	0.0745864	-0.0126248	0.0528912	-0.0604908	0.0420463	-0.0389458	0.0149138	0.0145364	0.00595068	0.00595068	-0.0551137	-0.00290105	-0.0535739
Fusobacterium_varium	-0.0339993	0.0185138	0.0187084	-0.0124559	0.0198596	0.0229482	-0.0380816	0.0085606	-0.0318052	0.0116095	0.0221816	-0.0202676	-0.0372651	0.0270589	0.0230125	0.0456362	0.0463205	0.0253832	0.0341842	0.0475371	-0.0357551	-0.0151145	0.0218256	0.0320843	-0.0291746	-0.0288595	-0.0447832	0.00740751	0.0317	0.0454667	-0.0173638	-0.00710964	-0.0376787	-0.0345809	-0.0103888	-0.010732	0.00232156	0.0379084	-0.0224383	0.00342381	0.0391238	0.0190422	-0.0147153	-0.0329249	-0.0180729	-0.0180729	-0.0252473	-0.0275567	-0.0166939
Leptotrichia_trevisanii	0.0368172	0.0332611	0.00778912	0.0306759	0.0303464	-0.0311233	-0.0338192	-0.0338859	0.0438092	0.0364838	0.0131351	0.0438092	-0.0316311	0.0525614	0.0421823	-0.0297493	-0.0242032	0.0419561	-0.0133613	-0.0221038	0.0399722	-0.0318857	-0.0338859	0.0160015	0.0263037	0.0208941	0.0449233	-0.0372822	-0.0314175	0.0191043	0.0208941	0.0262281	0.0078283	0.00396755	0.0224989	0.0401628	0.0338192	0.0208941	0.0139824	0.014341	0.00469399	-0.0108682	-0.0265714	-0.0265714	-0.0277267	-0.0277267	-0.0255085	-0.028987	-0.0255085
Comamonas_kerstersii	-0.0173872	-0.0187414	-0.0173872	0.0291364	0.0231882	0.0149521	0.0134542	0.0134542	0.017505	-0.0173872	-0.0177975	-0.0150488	-0.0130318	-0.0140655	-0.0177975	-0.0120861	-0.0129955	-0.00977886	0.0125102	-0.0119699	0.0156515	0.0221263	0.0134542	-0.016439	-0.0129955	-0.0130318	0.0149521	0.0128707	0.0149521	-0.0152047	-0.0130318	-0.0153377	0.014004	0.0184883	-0.0140655	0.0156515	0.0125102	-0.0130318	-0.0150488	0.026242	0.0205288	0.014004	0.0396779	0.0396779	0.0334878	0.0334878	0.0482857	0.0390547	0.0627192
Aeromonas_taiwanensis	-0.0187494	-0.0154425	-0.0190783	0.0250387	-0.0152188	-0.0145628	-0.0204584	-0.0158625	-0.0166096	-0.0186485	-0.0203579	-0.0166096	-0.0153408	-0.0164966	0.0159709	-0.0144897	0.0226084	-0.01993	0.0159709	0.0251608	-0.0176229	0.0250387	0.015543	0.0214904	-0.0161577	0.0250387	0.0173038	-0.0179482	0.0214904	0.0186026	0.0250387	0.0281203	-0.0191873	0.0207872	0.0203498	0.0189278	-0.019922	0.0251608	0.0203498	0.0286298	-0.0158705	0.0174208	-0.0127915	-0.0127915	0.0368245	0.0368245	-0.0122798	-0.0139544	-0.0122798
Shewanella_algae	0.00808701	0.0112401	0.00808701	0.0124295	0.0124295	-0.00658164	-0.0112401	-0.00730173	0.00994764	0.00808701	0.00730173	0.00994764	-0.00843004	0.00994764	0.00730173	-0.00802861	-0.00887372	0.00730173	-0.0112401	-0.00843004	0.00895969	-0.00843004	-0.0112401	0.0120429	0.0110875	0.0124295	0.00808701	-0.00991769	-0.00658164	0.00895969	0.0124295	0.0140449	0.00808701	-0.00936671	0.00994764	0.00895969	0.00730173	0.0124295	0.00994764	-0.00802861	0.0112401	-0.0105375	-0.00702503	-0.00702503	-0.00733047	-0.00733047	-0.00674403	-0.00766367	-0.00674403
Escherichia_fergusonii	0.020799	-0.231543	-0.0847399	-0.104345	-0.0385719	-0.0295012	-0.062933	0.028226	-0.0630761	-0.0910834	0.151057	-0.0646176	0.0697381	-0.00225485	0.0252494	0.102612	-0.0539445	0.00135162	-0.150212	-0.0118322	0.0419723	0.0131565	0.0591931	-0.0284956	0.00683201	0.00931068	0.0338819	-0.0414637	-0.0035123	0.0144381	-0.0278898	0.129934	0.102997	0.190675	-0.0189695	0.0292064	0.0734583	0.0310596	0.0161055	-0.0444785	-0.103134	-0.0451434	-0.120791	0.00966832	0.0983245	0.0983245	0.0363735	0.128497	0.126495
Klebsiella_variicola	-0.0133292	-0.0196739	-0.0180288	-0.0228006	0.015649	-0.00152951	0.00973748	0.0107826	0.000207749	-0.0304273	0.0182749	0.00068907	0.021768	0.00715646	0.000537833	0.0145868	0.0282299	0.0160077	-0.0360836	-0.022594	-0.00193242	0.00460567	-0.00278248	0.00488667	0.00697777	0.00501652	-0.000737608	-0.0288287	-0.00211611	0.00197417	0.0078862	0.0105434	0.00538338	0.00527628	0.00406961	-0.000759932	0.00846849	0.0181965	0.00163881	0.013287	-0.0241291	0.00810312	-0.0233388	-0.0237417	0.0156622	0.0156622	0.0299254	0.0117067	0.0301496
Morganella_morganii	0.0124316	0.0116422	-0.0108724	-0.00873165	-0.00868441	-0.0108724	-0.0116422	-0.0116002	0.014509	0.0124738	-0.0116002	0.014509	-0.00873165	0.0145527	0.0116422	-0.00826586	-0.009146	0.0116422	0.0116422	-0.00868441	0.0133906	-0.00873165	-0.0116002	-0.0108724	-0.00919121	-0.00873165	0.0124316	-0.0102298	-0.0108724	-0.0102298	-0.00873165	-0.00831585	-0.0109146	0.014509	-0.00970183	0.0133906	0.0116422	-0.00868441	-0.00970183	0.0193537	-0.0116002	0.0124738	-0.00727637	-0.00727637	-0.00759274	-0.00759274	-0.00698532	-0.00793786	-0.00698532
Haemophilus_parainfluenzae	0.0168756	0.0221193	-0.0160212	-0.0184402	-0.015197	-0.0210116	0.00450549	0.00571821	0.00551262	-0.0214215	-0.00638178	0.00347589	-0.00992312	0.00374385	-0.00174264	0.00792371	0.0132318	-0.00140889	0.0142175	0.0216148	0.0196673	5.74325e-05	0.0137493	-0.0202001	0.00363448	0.0228582	0.00209036	0.0147347	0.0143023	-0.00591273	-0.0180567	0.00299671	0.0172519	0.0222394	-0.0201347	-0.00353064	-0.0132586	0.00868612	-0.0192778	-0.0135237	-0.00161776	0.00236998	0.00879613	0.00895334	0.00725816	0.00725816	0.0157701	0.00441506	0.015531
Brachyspira_aalborgi	0.101433	-0.0241508	-0.0887538	-0.0710031	0.0626712	0.0305982	0.0241508	0.0241508	-0.0788923	-0.017919	-0.0241508	-0.00543399	0.0626712	-0.0788923	-0.0946708	-0.067622	-0.0747401	-0.0946708	-0.0241508	-0.0710031	-0.0117367	0.0083319	-0.0241508	-0.0887538	-0.0747401	-0.0710031	-0.0887538	-0.083533	-0.017919	-0.0117367	0.0083319	-0.067622	-0.017919	-0.0788923	0.118338	-0.0117367	0.0241508	-0.0710031	0.0448801	0.0163304	-0.0241508	0.0305982	0.0510182	-0.0591692	-0.0617418	-0.0617418	-0.0568025	-0.0645482	-0.0568025
[truncated: 39 more columns]

## Sheet: Metagenome_PV
X	Age	Rice	MxRic	Ramen	Noode	Bread	RicCak	Snack	Tofux	Beanx	SoyMk	Potat	SwPot	Beefx	Chick	Porkx	HmBcn	Eggxx	Mackr	Tunax	Crokr	Polak	Anchv	FisPa	Squid	ShlFs	SalFs	ChCab	Radsh	RadTp	BenSp	Spnch	Cumbr	Peppr	Carot	Pumkn	Cabge	Tomto	Musrm	BrSwd	Laver	Mndrn	Psmon	Pears	WtMln	OrMel	Stbry	Grape	Peach
Bifidobacterium_bifidum	0.329218	0.355049	0.336106	0.321547	0.32999	0.344157	0.350395	0.348813	0.332016	0.336249	0.321111	0.339021	0.351747	0.356935	0.302286	0.314302	0.304949	0.290128	0.340312	0.311572	0.341945	0.335742	0.327709	0.330602	0.342201	0.340723	0.330602	0.381059	0.318677	0.341945	0.335742	0.357095	0.359702	0.356935	0.339021	0.322333	0.309498	0.334519	0.355842	0.345889	0.281231	0.352097	0.364949	0.365027	0.330506	0.330506	0.36429	0.309523	0.603158
Bacteroides_fragilis	0.723942	0.304307	0.076019	0.665705	0.682978	0.88745	0.413398	0.230498	0.597615	0.484984	0.0266304	0.484506	0.804661	0.60459	0.241842	0.0474239	0.545984	0.862433	0.129627	0.511238	0.753561	0.621668	0.854165	0.443663	0.722679	0.687162	0.311376	0.545705	0.293808	0.829868	0.723642	0.835129	0.262935	0.646277	0.348857	0.201495	0.849214	0.643155	0.386365	0.383268	0.171153	0.212957	0.892369	0.888303	0.361614	0.361614	0.0359112	0.899275	0.0513056
Bacteroides_plebeius	0.848443	0.808598	0.0488262	0.323586	0.883794	0.909399	0.103106	0.649646	0.409018	0.172575	0.0628918	0.336041	0.559551	0.83251	0.192775	0.145585	0.202444	0.233533	0.230433	0.920382	0.319972	0.275813	0.228046	0.237417	0.298227	0.261527	0.214994	0.284981	0.497365	0.390342	0.223113	0.281861	0.933691	0.93378	0.37533	0.531196	0.690804	0.449058	0.69616	0.754809	0.184391	0.225304	0.655576	0.517967	0.0725911	0.0725911	0.485606	0.626325	0.105597
Bacteroides_vulgatus	0.900464	0.585325	0.514539	0.54816	0.690746	0.0387588	0.498946	0.057334	0.239264	0.779012	0.447585	0.599824	0.190755	0.0674963	0.0854569	0.212929	0.887113	0.762377	0.601371	0.513859	0.535393	0.322051	0.90435	0.961916	0.928684	0.807515	0.368047	0.686699	0.763697	0.407569	0.589436	0.437343	0.658685	0.0906404	0.579374	0.345234	0.845661	0.467601	0.709642	0.780305	0.0591447	0.735763	0.154754	0.51763	0.418232	0.418232	0.849909	0.933586	0.322166
Prevotella_copri	0.693384	0.210029	0.874448	0.229855	0.335397	0.214566	0.277974	0.190093	0.563446	0.388209	0.245757	0.563261	0.74924	0.357151	0.460776	0.303106	0.139685	0.525444	0.56286	0.377016	0.636582	0.132594	0.588509	0.249904	0.521231	0.50416	0.696478	0.362854	0.532678	0.233269	0.206336	0.104272	0.552601	0.595156	0.141456	0.135071	0.591478	0.88451	0.141456	0.156391	0.546828	0.642849	0.180827	0.180827	0.161607	0.161607	0.211713	0.17017	0.254279
Prevotella_intermedia	0.172113	0.206103	0.194673	0.944435	0.170647	0.186069	0.191316	0.68983	0.850403	0.675781	0.172603	0.194793	0.170647	0.850403	0.684754	0.895738	0.213947	0.658725	0.20365	0.218366	0.171681	0.187835	0.184043	0.576373	0.196712	0.187835	0.184343	0.736925	0.614663	0.207649	0.187835	0.224026	0.172113	0.185555	0.881903	0.207649	0.61757	0.187835	0.881903	0.224026	0.186321	0.184343	0.169674	0.169674	0.194988	0.194988	0.169481	0.170116	0.169481
Prevotella_stercorea	0.715225	0.708544	0.186412	0.794995	0.23796	0.166795	0.180752	0.6752	0.962232	0.583452	0.175978	0.197607	0.446063	0.97843	0.74233	0.667667	0.950417	0.918051	0.214313	0.926493	0.173526	0.222737	0.162411	0.690297	0.185025	0.200629	0.168714	0.690224	0.666416	0.769245	0.44732	0.883216	0.194663	0.192497	0.939107	0.784601	0.218763	0.205789	0.925321	0.784851	0.943456	0.19689	0.424724	0.424724	0.344168	0.344168	0.545093	0.625642	0.886057
Enterococcus_hirae	0.342443	0.365598	0.330527	0.333898	0.328273	0.333965	0.308905	0.339016	0.317168	0.342481	0.323141	0.312904	0.332811	0.327502	0.323057	0.354025	0.331648	0.367832	0.312813	0.333036	0.304843	0.326413	0.312813	0.324103	0.313877	0.308913	0.312213	0.31271	0.334296	0.317228	0.339575	0.334196	0.302804	0.327837	0.339421	0.337818	0.350219	0.332815	0.348704	0.32343	0.335724	0.32562	0.35066	0.340547	0.350268	0.350268	0.384353	0.330695	0.309294
Hungatella_effluvii	0.521441	0.369558	0.572065	0.627213	0.412252	0.384266	0.429644	0.597541	0.0909022	0.641596	0.0787232	0.473741	0.294197	0.102856	0.625664	0.199011	0.94803	0.338707	0.244079	0.884357	0.214802	0.810931	0.56087	0.591709	0.42572	0.787551	0.560989	0.252135	0.189891	0.527125	0.380227	0.322105	0.275799	0.285141	0.229086	0.573441	0.365062	0.402999	0.331202	0.353999	0.207331	0.651356	0.766908	0.742013	0.807703	0.807703	0.0778454	0.684269	0.266839
Faecalibacterium_prausnitzii	0.858591	0.254079	0.906932	0.325361	0.218464	0.258774	0.937305	0.676284	0.769674	0.571917	0.809332	0.963317	0.553344	0.773111	0.491504	0.918165	0.139853	0.979884	0.835422	0.624941	0.97608	0.816459	0.902929	0.237937	0.784505	0.772641	0.857573	0.402722	0.78994	0.650662	0.879579	0.427321	0.247938	0.762065	0.674848	0.4176	0.57884	0.680297	0.699544	0.598112	0.700268	0.610156	0.673833	0.829435	0.552568	0.552568	0.958872	0.639055	0.960955
Megamonas_funiformis	0.399239	0.281178	0.207601	0.315538	0.327172	0.529052	0.562325	0.26345	0.461469	0.401023	0.414609	0.303132	0.57834	0.222723	0.215539	0.229352	0.589066	0.280542	0.416791	0.343912	0.294382	0.307153	0.409938	0.407337	0.325031	0.335048	0.390425	0.316098	0.290816	0.275591	0.332529	0.32232	0.221041	0.206473	0.28511	0.271986	0.525503	0.278521	0.388193	0.188904	0.221616	0.561083	0.43667	0.182854	0.182537	0.182537	0.183416	0.18238	0.183416
Fusobacterium_mortiferum	0.368621	0.275477	0.369195	0.228781	0.201032	0.202607	0.355289	0.35522	0.201604	0.253408	0.374514	0.254242	0.466719	0.208086	0.208556	0.209033	0.434135	0.269187	0.449319	0.425609	0.413797	0.379973	0.449319	0.202875	0.20122	0.425609	0.202727	0.462793	0.42997	0.413891	0.274948	0.415669	0.421743	0.452987	0.254146	0.413891	0.355193	0.298924	0.201581	0.273678	0.25417	0.311742	0.363951	0.400771	0.402875	0.402875	0.402953	0.38874	0.386094
Fusobacterium_necrophorum	0.319787	0.320869	0.322113	0.349815	0.316584	0.319787	0.347459	0.347459	0.318	0.322113	0.347459	0.318	0.357165	0.351479	0.347459	0.361402	0.353936	0.320869	0.320869	0.316584	0.318838	0.316584	0.320869	0.319787	0.317253	0.316584	0.319787	0.323561	0.319787	0.318838	0.357165	0.31598	0.348321	0.318	0.318	0.318838	0.347459	0.316584	0.318	0.31598	0.320869	0.348321	0.314482	0.314482	0.314937	0.314937	0.314065	0.315434	0.314065
Fusobacterium_nucleatum	0.792473	0.0770378	0.478517	0.279114	0.496698	0.376768	0.398366	0.0951534	0.34243	0.500673	0.384534	0.572954	0.709017	0.346927	0.0985572	0.711873	0.713417	0.0988603	0.414236	0.831927	0.698721	0.735329	0.365819	0.619997	0.495472	0.455728	0.801602	0.453632	0.564997	0.67475	0.799154	0.999912	0.803452	0.0722873	0.352363	0.66991	0.123714	0.794854	0.348936	0.0818915	0.381442	0.402779	0.819943	0.824556	0.917803	0.917803	0.0595781	0.956021	0.0668649
Fusobacterium_varium	0.224767	0.533277	0.555162	0.613759	0.648362	0.469053	0.198811	0.773371	0.213885	0.713637	0.455224	0.435991	0.0973186	0.461846	0.439144	0.352746	0.247403	0.393251	0.25055	0.282377	0.177141	0.52564	0.462625	0.311666	0.238907	0.209858	0.108808	0.826168	0.315232	0.183442	0.466541	0.770334	0.177884	0.168063	0.691655	0.691573	0.937778	0.382096	0.385268	0.89167	0.187679	0.545523	0.525372	0.0827053	0.397233	0.397233	0.1716	0.183245	0.375634
Leptotrichia_trevisanii	0.221376	0.236911	0.78856	0.42085	0.426024	0.238496	0.229092	0.228171	0.212706	0.225633	0.638405	0.212706	0.133131	0.136328	0.134081	0.137803	0.282661	0.136191	0.632611	0.306124	0.217698	0.130084	0.228171	0.581647	0.451782	0.582713	0.13675	0.132958	0.234083	0.531506	0.582713	0.532494	0.787519	0.883225	0.48844	0.215473	0.229092	0.582713	0.666229	0.632208	0.866799	0.689829	0.129594	0.129594	0.129701	0.129701	0.129494	0.129818	0.129494
Comamonas_kerstersii	0.261762	0.257199	0.261762	0.245827	0.347149	0.395714	0.414814	0.414814	0.39305	0.261762	0.281979	0.274403	0.294296	0.306929	0.281979	0.308726	0.319466	0.55364	0.448418	0.33531	0.408262	0.370113	0.414814	0.288671	0.319466	0.294296	0.395714	0.496499	0.395714	0.296855	0.294296	0.191591	0.426515	0.366738	0.306929	0.408262	0.448418	0.294296	0.274403	0.340281	0.214717	0.426515	0.350845	0.350845	0.351948	0.351948	0.353609	0.217744	0.229174
Aeromonas_taiwanensis	0.282446	0.407213	0.274096	0.377385	0.27265	0.40425	0.272498	0.394557	0.282483	0.285041	0.274863	0.282483	0.268856	0.285751	0.391326	0.272262	0.378269	0.28509	0.391326	0.375017	0.28224	0.377385	0.404162	0.283123	0.269161	0.377385	0.386613	0.273472	0.283123	0.388434	0.377385	0.375259	0.271368	0.374964	0.385193	0.380144	0.285283	0.375017	0.385193	0.36646	0.394318	0.383396	0.266748	0.266748	0.375583	0.375583	0.266385	0.267577	0.266385
Shewanella_algae	0.436924	0.248722	0.436924	0.396745	0.396745	0.47198	0.248722	0.452819	0.4128	0.436924	0.452819	0.4128	0.24533	0.4128	0.452819	0.244852	0.24586	0.452819	0.248722	0.24533	0.423723	0.24533	0.248722	0.249707	0.403867	0.396745	0.436924	0.247115	0.47198	0.423723	0.396745	0.391372	0.436924	0.246451	0.4128	0.423723	0.452819	0.396745	0.4128	0.244852	0.248722	0.247866	0.243665	0.243665	0.244025	0.244025	0.243334	0.244419	0.243334
Escherichia_fergusonii	0.820993	0.00977456	0.339799	0.192279	0.664572	0.742644	0.485345	0.755087	0.490368	0.304744	0.0890308	0.480224	0.508269	0.980516	0.780251	0.363532	0.533875	0.988093	0.0915975	0.893558	0.655752	0.892772	0.511721	0.751089	0.943016	0.924262	0.71038	0.64167	0.968811	0.872708	0.778402	0.271304	0.264809	0.0570929	0.83796	0.752504	0.415176	0.747724	0.866909	0.636274	0.250987	0.613352	0.0648872	0.931655	0.41764	0.41764	0.78383	0.248516	0.345853
Klebsiella_variicola	0.448718	0.277096	0.294848	0.0987647	0.508813	0.934605	0.59038	0.550917	0.991919	0.0748636	0.313066	0.973183	0.371676	0.725693	0.976312	0.573019	0.205139	0.377393	0.0472372	0.10181	0.92078	0.846541	0.877898	0.793132	0.749431	0.832904	0.968427	0.0733865	0.909635	0.91894	0.73924	0.685586	0.772473	0.796294	0.842364	0.968781	0.63985	0.457383	0.936233	0.609437	0.181932	0.66638	0.0422815	0.0389881	0.64083	0.64083	0.533551	0.689564	0.530244
Morganella_morganii	0.336299	0.333379	0.334139	0.328982	0.331586	0.334139	0.333379	0.335127	0.339359	0.334656	0.335127	0.339359	0.328982	0.33789	0.333379	0.331255	0.332038	0.333379	0.333379	0.331586	0.337692	0.328982	0.335127	0.334139	0.329669	0.328982	0.336299	0.333306	0.334139	0.333306	0.328982	0.328363	0.332269	0.339359	0.330435	0.337692	0.333379	0.331586	0.330435	0.346946	0.335127	0.334656	0.326824	0.326824	0.327291	0.327291	0.326396	0.327802	0.326396
Haemophilus_parainfluenzae	0.234847	0.0987872	0.204276	0.0676059	0.132312	0.094645	0.735183	0.667524	0.711191	0.0883569	0.63154	0.816032	0.366917	0.802023	0.895945	0.676204	0.413693	0.915793	0.287139	0.274322	0.195893	0.99675	0.303365	0.108102	0.819866	0.246744	0.878283	0.334559	0.314702	0.649997	0.0737463	0.841296	0.224326	0.175073	0.0720797	0.786334	0.32112	0.549198	0.0850707	0.161166	0.903356	0.857152	0.675321	0.669562	0.68866	0.68866	0.525518	0.78616	0.532502
Brachyspira_aalborgi	0.179407	0.72987	0.178279	0.176711	0.5146	0.674294	0.72987	0.72987	0.177407	0.79217	0.72987	0.935253	0.5146	0.177407	0.178805	0.176414	0.17704	0.178805	0.72987	0.176711	0.860896	0.905238	0.72987	0.178279	0.17704	0.176711	0.178279	0.177817	0.79217	0.860896	0.905238	0.176414	0.79217	0.177407	0.180919	0.860896	0.72987	0.176711	0.582743	0.824489	0.72987	0.674294	0.61055	0.175673	0.175899	0.175899	0.175467	0.176144	0.175467
[truncated: 39 more columns]
